# Supplementary material for: High-Altitude Andean H194R HIF2A Allele Is a Hypomorphic Allele
Source: Mol Biol Evol. 2023 Jul 18;40(7):msad162. doi: 10.1093/molbev/msad162 (PMC10370452; doi:10.1093/molbev/msad162)
Supplement: msad162_Supplementary_Data [file msad162_supplementary_data.zip]

Archive with 2 entries (2 files):
- Supplemental_Tables.xlsx
- Hif2Asupp.docx
