# Supplementary material for: High-Altitude Andean H194R HIF2A Allele Is a Hypomorphic Allele
Source: Mol Biol Evol. 2023 Jul 18;40(7):msad162. doi: 10.1093/molbev/msad162 (PMC10370452; doi:10.1093/molbev/msad162)
Supplement: msad162_Supplementary_Data [file msad162_supplementary_data.zip › Supplemental_Tables.xlsx]

## Sheet: Supplemental Table S1
Supplemental Table S1. Peruvian Andean Single Nucleotide Variants (SNVs) in HIF2A
HG38	HG19	Function	Detailed Function	Ancestral Allele	Derived Allele	rsID	Minor Allele for Peruvian Andeans	MAF Peruvian Andeans	MAF Mexican Maya	MAF PEL	MAF MXL	Alternative Allele	Alternative Allele Frequency Peruvian Andeans	Alternative Allele Frequency Mexican Maya	Allele Frequency Difference	Alternative Allele Frequency PEL	Alternate Allele Frequency MXL	PredictSNP	CADD	DANN
46297441	46524580	UTR5	UTR5	C	T	rs17039192	T	0.06522	0.05208	0.05328	0.05155	T	0.0652174	0.0520833	0.0131341	0.0532787	0.0515464	deleterious	deleterious	deleterious
46298252	46525391	intronic	intron1-2	C	G	None	G	0.3043	0.3333	0.3074	0.4124	G	0.304348	0.333333	0.028985	0.692623	0.587629	NA	NA	NA
46298438	46525577	intronic	intron1-2	G	A	rs948865676	A	0.01087	0	NA	NA	A	0.0108696	0	0.0108696	NA	NA	neutral	deleterious	deleterious
46298459	46525598	intronic	intron1-2	C	G	rs114114460	G	0.01087	0.01042	0.008197	0.02062	G	0.0108696	0.0104167	0.0004529	0.00819672	0.0206186	neutral	neutral	neutral
46298957	46526096	intronic	intron1-2	C	T	None	T	0.2609	0.3125	0.2787	0.4021	T	0.26087	0.3125	0.05163	0.721311	0.597938	NA	NA	NA
46299358	46526497	intronic	intron1-2	C	T	rs76298928	T	0.01087	0.01042	0.008197	0.02062	T	0.0108696	0.0104167	0.0004529	0.00819672	0.0206186	neutral	deleterious	deleterious
46299433	46526572	intronic	intron1-2	A	C	rs13394604	C	0.01087	0.01042	0.03689	0.03608	C	0.0108696	0.0104167	0.0004529	0.0368852	0.0360825	neutral	neutral	neutral
46300401	46527540	intronic	intron1-2	C	G	None	G	0.01087	0	0.0123	0.04639	G	0.0108696	0	0.0108696	0.987705	0.953608	NA	NA	NA
46300677	46527816	intronic	intron1-2	G	A	None	A	0.2935	0.3191	0.2992	0.4124	A	0.293478	0.319149	0.025671	0.70082	0.587629	NA	NA	NA
46301475	46528614	intronic	intron1-2	A	G	None	G	0.2935	0.3478	0.3361	0.433	G	0.293478	0.347826	0.054348	0.663934	0.56701	NA	NA	NA
46301552	46528691	intronic	intron1-2	G	A	rs6743836	A	0	0.01042	0.01639	0.02062	A	0	0.0104167	0.0104167	0.0163934	0.0206186	neutral	neutral	neutral
46301822	46528961	intronic	intron1-2	A	T	None	T	0.3152	0.3936	0.3361	0.433	T	0.315217	0.393617	0.0784	0.663934	0.56701	NA	NA	NA
46302122	46529261	intronic	intron1-2	G	C	rs1530534	C	0	0.02174	0.03279	0.02062	C	0	0.0217391	0.0217391	0.0327869	0.0206186	neutral	neutral	neutral
46302153	46529292	intronic	intron1-2	C	T	rs1012365387	T	0.03261	0.03125	NA	NA	T	0.0326087	0.03125	0.0013587	NA	NA	neutral	neutral	neutral
46302163	46529302	intronic	intron1-2	C	G	None	G	0.2935	0.337	0.332	0.4227	G	0.293478	0.336957	0.043479	0.668033	0.57732	NA	NA	NA
46302230	46529369	intronic	intron1-2	A	T	None	T	0.02174	0	NA	NA	T	0.0217391	0	0.0217391	NA	NA	neutral	neutral	deleterious
46302309	46529448	intronic	intron1-2	G	C	rs192937918	C	0.01087	0	0.02459	0.02062	C	0.0108696	0	0.0108696	0.0245902	0.0206186	neutral	neutral	neutral
46302547	46529686	intronic	intron1-2	C	G	rs985393395	G	0.01087	0	NA	NA	G	0.0108696	0	0.0108696	NA	NA	neutral	neutral	neutral
46302800	46529939	intronic	intron1-2	G	A	rs115340113	A	0	0.05208	0.004098	0.01031	A	0	0.0520833	0.0520833	0.00409836	0.0103093	neutral	neutral	neutral
46302939	46530078	intronic	intron1-2	A	G	None	G	0.3043	0.3333	0.3689	0.4742	G	0.304348	0.333333	0.028985	0.631148	0.525773	NA	NA	NA
46303828	46530967	intronic	intron1-2	A	G	rs79993302	G	0.01087	0	0.008197	0.02062	G	0.0108696	0	0.0108696	0.00819672	0.0206186	neutral	neutral	neutral
46303919	46531058	intronic	intron1-2	C	T	rs10166198	T	0	0.01042	0.01639	0.02577	T	0	0.0104167	0.0104167	0.0163934	0.0257732	neutral	neutral	neutral
46304667	46531806	intronic	intron1-2	G	A	None	G	0	0.01042	0.04508	0.02577	G	0	0.0104167	0.0104167	0.045082	0.0257732	NA	NA	NA
46306237	46533376	intronic	intron1-2	C	T	None	T	0.3111	0.3229	0.3279	0.4278	T	0.311111	0.322917	0.011806	0.672131	0.572165	NA	NA	NA
46306413	46533552	intronic	intron1-2	G	T	None	T	0.2826	0.3229	0.3279	0.4278	T	0.282609	0.322917	0.040308	0.672131	0.572165	NA	NA	NA
46306864	46534003	intronic	intron1-2	G	A	rs115660256	A	0.02174	0	0.01639	0.02577	A	0.0217391	0	0.0217391	0.0163934	0.0257732	neutral	neutral	neutral
46307081	46534220	intronic	intron1-2	C	T	None	T	0.2935	0.3333	0.3566	0.4536	T	0.293478	0.333333	0.039855	0.643443	0.546392	NA	NA	NA
46307199	46534338	intronic	intron1-2	G	A	None	A	0.2935	0.3125	0.3279	0.4278	A	0.293478	0.3125	0.019022	0.672131	0.572165	NA	NA	NA
46307861	46535000	intronic	intron1-2	T	A	rs182554252	A	0.3478	0.09375	0.1762	0.09278	A	0.347826	0.09375	0.254076	0.17623	0.0927835	neutral	neutral	neutral
46307862	46535001	intronic	intron1-2	C	A	rs187003095	A	0.3478	0.09375	0.1762	0.09278	A	0.347826	0.09375	0.254076	0.17623	0.0927835	neutral	neutral	neutral
46308117	46535256	intronic	intron1-2	G	T	rs62136961	T	0.01111	0	0.0123	0.02577	T	0.0111111	0	0.0111111	0.0122951	0.0257732	neutral	neutral	neutral
46308496	46535635	intronic	intron1-2	A	G	rs60746286	G	0	0.01042	0.01639	0.02577	G	0	0.0104167	0.0104167	0.0163934	0.0257732	neutral	neutral	neutral
46308785	46535924	intronic	intron1-2	A	C	None	C	0.3043	0.3125	0.2992	0.4381	C	0.304348	0.3125	0.008152	0.70082	0.561856	NA	NA	NA
46309740	46536879	intronic	intron1-2	G	A	rs915188135	A	0.01087	0	NA	NA	A	0.0108696	0	0.0108696	NA	NA	neutral	neutral	neutral
46309812	46536951	intronic	intron1-2	A	T	rs72795675	T	0.01087	0.1042	0.03279	0.04639	T	0.0108696	0.104167	0.0932974	0.0327869	0.0463918	deleterious	deleterious	deleterious
46309917	46537056	intronic	intron1-2	T	C	None	C	0.2717	0.3229	0.3607	0.4639	C	0.271739	0.322917	0.051178	0.639344	0.536082	NA	NA	NA
46310428	46537567	intronic	intron1-2	A	G	rs556788665	G	0.01087	0	NA	NA	G	0.0108696	0	0.0108696	NA	NA	neutral	neutral	neutral
46310465	46537604	intronic	intron1-2	G	A	None	A	0.3043	0.3125	0.3279	0.4278	A	0.304348	0.3125	0.008152	0.672131	0.572165	NA	NA	NA
46310909	46538048	intronic	intron1-2	C	T	rs7606903	T	0	0.01042	0.01639	0.02577	T	0	0.0104167	0.0104167	0.0163934	0.0257732	neutral	neutral	neutral
46310939	46538078	intronic	intron1-2	C	T	rs954403834	T	0.01087	0	NA	NA	T	0.0108696	0	0.0108696	NA	NA	neutral	neutral	neutral
46311201	46538340	intronic	intron1-2	G	T	rs7557167	T	0	0.01042	0.01639	0.02062	T	0	0.0104167	0.0104167	0.0163934	0.0206186	neutral	neutral	deleterious
46311655	46538794	intronic	intron1-2	G	A	rs17034950	A	0.2717	0.2812	0.25	0.3351	A	0.271739	0.28125	0.009511	0.25	0.335052	neutral	neutral	neutral
46314006	46541145	intronic	intron1-2	A	T	rs77039952	T	0	0.01042	0.01639	0.02062	T	0	0.0104167	0.0104167	0.0163934	0.0206186	neutral	neutral	deleterious
46314037	46541176	intronic	intron1-2	C	T	None	T	0.3043	0.3125	0.332	0.4381	T	0.304348	0.3125	0.008152	0.668033	0.561856	NA	NA	NA
46315168	46542307	intronic	intron1-2	G	A	rs7571946	A	0	0.01042	0.01639	0.02062	A	0	0.0104167	0.0104167	0.0163934	0.0206186	neutral	neutral	neutral
46315269	46542408	intronic	intron1-2	T	C	None	T	0	0.01042	0.04508	0.02577	T	0	0.0104167	0.0104167	0.045082	0.0257732	NA	NA	NA
46315713	46542852	intronic	intron1-2	C	T	rs997964531	T	0.01087	0	NA	NA	T	0.0108696	0	0.0108696	NA	NA	neutral	neutral	neutral
46316199	46543338	intronic	intron1-2	C	T	rs78901262	T	0	0.01042	0.01639	0.02062	T	0	0.0104167	0.0104167	0.0163934	0.0206186	neutral	neutral	neutral
46316541	46543680	intronic	intron1-2	A	G	rs148067869	G	0	0.01042	0.004098	0.01031	G	0	0.0104167	0.0104167	0.00409836	0.0103093	neutral	neutral	neutral
46318099	46545238	intronic	intron1-2	T	C	rs72795680	C	0.25	0.3021	0.2418	0.3351	C	0.25	0.302083	0.052083	0.241803	0.335052	neutral	neutral	neutral
46318400	46545539	intronic	intron1-2	G	A	rs66509167	A	0.2174	0.2917	0.2869	0.3608	A	0.217391	0.291667	0.074276	0.286885	0.360825	neutral	neutral	neutral
46318584	46545723	intronic	intron1-2	G	A	rs77824526	A	0	0.01042	0.01639	0.02062	A	0	0.0104167	0.0104167	0.0163934	0.0206186	neutral	neutral	neutral
46319177	46546316	intronic	intron1-2	A	G	rs2044456	G	0.2283	0.2917	0.2459	0.3557	G	0.228261	0.291667	0.063406	0.245902	0.35567	deleterious	deleterious	deleterious
46320355	46547494	intronic	intron1-2	A	G	None	G	0.03261	0	0.04918	0.09278	G	0.0326087	0	0.0326087	0.95082	0.907216	NA	NA	NA
46320925	46548064	intronic	intron1-2	G	C	None	C	0.3152	0.4271	0.3033	0.4691	C	0.315217	0.427083	0.111866	0.696721	0.530928	NA	NA	NA
46320970	46548109	intronic	intron1-2	G	T	rs9973653	T	0.2391	0.2917	0.2787	0.3454	T	0.23913	0.291667	0.052537	0.278689	0.345361	neutral	neutral	neutral
46321211	46548350	intronic	intron1-2	A	G	None	G	0.02174	0.125	0.04918	0.1082	G	0.0217391	0.125	0.103261	0.95082	0.891753	NA	NA	NA
46321355	46548494	intronic	intron1-2	C	A	None	A	0.01087	0	NA	NA	A	0.0108696	0	0.0108696	NA	NA	neutral	neutral	neutral
46321901	46549040	intronic	intron1-2	G	C	rs2034327	C	0.4239	0.2917	0.3402	0.3918	C	0.423913	0.291667	0.132246	0.340164	0.391753	neutral	neutral	neutral
46321936	46549075	intronic	intron1-2	C	T	rs17802493	T	0.2935	0.3438	0.3443	0.1546	T	0.293478	0.34375	0.050272	0.344262	0.154639	deleterious	deleterious	deleterious
46322250	46549389	intronic	intron1-2	T	C	rs2121267	C	0.03261	0.125	0.123	0.201	C	0.0326087	0.125	0.0923913	0.122951	0.201031	neutral	neutral	neutral
46322394	46549533	intronic	intron1-2	T	C	None	T	0	0.1354	0.0123	0.05155	T	0	0.135417	0.135417	0.0122951	0.0515464	NA	NA	NA
46322919	46550058	intronic	intron1-2	C	T	rs140010886	T	0	0.01042	0	0	T	0	0.0104167	0.0104167	0	0	neutral	neutral	neutral
46323188	46550327	intronic	intron1-2	C	T	rs758672880	T	0.01087	0	NA	NA	T	0.0108696	0	0.0108696	NA	NA	neutral	neutral	neutral
46323189	46550328	intronic	intron1-2	G	A	rs75007727	A	0	0.1354	0.004098	0.01546	A	0	0.135417	0.135417	0.00409836	0.0154639	neutral	neutral	neutral
46323353	46550492	intronic	intron1-2	C	G	None	G	0.06522	0.2708	0.1598	0.3041	G	0.0652174	0.270833	0.205616	0.840164	0.695876	NA	NA	NA
46323579	46550718	intronic	intron1-2	C	G	None	G	0.07609	0.2604	0.168	0.3144	G	0.076087	0.260417	0.18433	0.831967	0.685567	NA	NA	NA
46323630	46550769	intronic	intron1-2	G	C	rs7582701	C	0.02174	0.1354	0.05738	0.1031	C	0.0217391	0.135417	0.113678	0.057377	0.103093	deleterious	deleterious	deleterious
46324179	46551318	intronic	intron1-2	G	T	None	T	0.03261	0.1458	0.1025	0.1959	T	0.0326087	0.145833	0.113224	0.897541	0.804124	NA	NA	NA
46324329	46551468	intronic	intron1-2	G	A	rs4953341	A	0.2935	0.4167	0.4877	0.4021	A	0.293478	0.416667	0.123189	0.487705	0.402062	neutral	neutral	neutral
46324908	46552047	intronic	intron1-2	A	G	rs4953342	A	0.3913	0.3542	0.377	0.3608	A	0.391304	0.354167	0.037137	0.377049	0.360825	neutral	deleterious	deleterious
46325038	46552177	intronic	intron1-2	C	G	None	G	0.06522	0.2812	0.1721	0.3041	G	0.0652174	0.28125	0.216033	0.827869	0.695876	NA	NA	NA
46325319	46552458	intronic	intron1-2	T	C	rs4953344	C	0.3043	0.3646	0.4508	0.3402	C	0.304348	0.364583	0.060235	0.45082	0.340206	neutral	neutral	neutral
46325462	46552601	intronic	intron1-2	A	T	None	T	0.03261	0.1458	0.1189	0.1959	T	0.0326087	0.145833	0.113224	0.881148	0.804124	NA	NA	NA
46325787	46552926	intronic	intron1-2	A	T	rs11125070	T	0.4783	0.1875	0.3156	0.299	T	0.478261	0.1875	0.290761	0.315574	0.298969	neutral	neutral	neutral
46326157	46553296	intronic	intron1-2	G	C	rs114531395	C	0.02174	0	0.02459	0.05155	C	0.0217391	0	0.0217391	0.0245902	0.0515464	neutral	neutral	neutral
46326696	46553835	intronic	intron1-2	A	C	None	C	0.01087	0	NA	NA	C	0.0108696	0	0.0108696	NA	NA	neutral	neutral	deleterious
46326827	46553966	intronic	intron1-2	G	A	None	A	0.06522	0.3542	0.1885	0.3247	A	0.0652174	0.354167	0.28895	0.811475	0.675258	NA	NA	NA
46327394	46554533	intronic	intron1-2	G	C	None	C	0.07609	0.3617	0.1639	0.3299	C	0.076087	0.361702	0.285615	0.836066	0.670103	NA	NA	NA
46327507	46554646	intronic	intron1-2	T	C	None	C	0.03261	0.1354	0.09836	0.1856	C	0.0326087	0.135417	0.102808	0.901639	0.814433	NA	NA	NA
46328082	46555221	intronic	intron1-2	G	A	None	A	0.05435	0.2812	0.1311	0.2835	A	0.0543478	0.28125	0.226902	0.868852	0.716495	NA	NA	NA
46328124	46555263	intronic	intron1-2	G	A	None	A	0.05435	0.1354	0.127	0.1804	A	0.0543478	0.135417	0.0810692	0.872951	0.819588	NA	NA	NA
46328206	46555345	intronic	intron1-2	G	C	rs117829437	C	0.03261	0.1042	0.03689	0.04124	C	0.0326087	0.104167	0.0715583	0.0368852	0.0412371	neutral	neutral	neutral
46328531	46555670	intronic	intron1-2	C	T	None	T	0.04348	0.125	0.09016	0.1856	T	0.0434783	0.125	0.0815217	0.909836	0.814433	NA	NA	NA
46328732	46555871	intronic	intron1-2	G	A	rs115031626	A	0.02174	0	0.02459	0.05155	A	0.0217391	0	0.0217391	0.0245902	0.0515464	neutral	neutral	neutral
46329206	46556345	intronic	intron1-2	G	A	rs13419896	A	0.01087	0.1354	0.008197	0.05155	A	0.0108696	0.135417	0.124547	0.00819672	0.0515464	neutral	neutral	neutral
46329323	46556462	intronic	intron1-2	G	A	rs186296332	A	0.01087	0	0	0	A	0.0108696	0	0.0108696	0	0	neutral	neutral	neutral
46329494	46556633	intronic	intron1-2	C	A	None	A	0.03261	0.1146	0.09016	0.1804	A	0.0326087	0.114583	0.0819743	0.909836	0.819588	NA	NA	NA
46329622	46556761	intronic	intron1-2	C	G	None	G	0.04348	0.2083	0.1393	0.2216	G	0.0434783	0.208333	0.164855	0.860656	0.778351	NA	NA	NA
46329684	46556823	intronic	intron1-2	C	T	rs13420272	T	0.02174	0.1458	0.04508	0.1031	T	0.0217391	0.145833	0.124094	0.045082	0.103093	neutral	neutral	neutral
46329685	46556824	intronic	intron1-2	G	A	None	A	0.04348	0.2083	0.1148	0.2113	A	0.0434783	0.208333	0.164855	0.885246	0.78866	NA	NA	NA
46329690	46556829	intronic	intron1-2	T	C	rs13382833	C	0.02174	0.1458	0.03689	0.1031	C	0.0217391	0.145833	0.124094	0.0368852	0.103093	neutral	neutral	neutral
46330461	46557600	intronic	intron1-2	T	C	None	C	0.08696	0.2917	0.1598	0.3196	C	0.0869565	0.291667	0.204711	0.840164	0.680412	NA	NA	NA
46330505	46557644	intronic	intron1-2	C	G	None	G	0.06522	0.2188	0.1598	0.2887	G	0.0652174	0.21875	0.153533	0.840164	0.71134	NA	NA	NA
46330823	46557962	intronic	intron1-2	T	G	None	G	0.03261	0.125	0.09016	0.1959	G	0.0326087	0.125	0.0923913	0.909836	0.804124	NA	NA	NA
46330851	46557990	intronic	intron1-2	G	A	rs62136992	A	0.01087	0	0.008197	0.03093	A	0.0108696	0	0.0108696	0.00819672	0.0309278	neutral	neutral	neutral
46331069	46558208	intronic	intron1-2	G	T	None	T	0.05435	0.2292	0.1598	0.2887	T	0.0543478	0.229167	0.174819	0.840164	0.71134	NA	NA	NA
46331086	46558225	intronic	intron1-2	G	A	None	A	0.03261	0.1354	0.09016	0.1856	A	0.0326087	0.135417	0.102808	0.909836	0.814433	NA	NA	NA
46331293	46558432	intronic	intron1-2	G	A	None	A	0.06522	0.2021	0.1598	0.2887	A	0.0652174	0.202128	0.136911	0.840164	0.71134	NA	NA	NA
46331402	46558541	intronic	intron1-2	C	T	None	T	0.07609	0.2083	0.1598	0.2887	T	0.076087	0.208333	0.132246	0.840164	0.71134	NA	NA	NA
46331750	46558889	intronic	intron1-2	C	G	None	G	0.01087	0	NA	NA	G	0.0108696	0	0.0108696	NA	NA	neutral	neutral	neutral
46331850	46558989	intronic	intron1-2	C	T	rs115488884	T	0.02174	0	0.02459	0.05155	T	0.0217391	0	0.0217391	0.0245902	0.0515464	neutral	deleterious	deleterious
46332183	46559322	intronic	intron1-2	C	G	rs115194847	G	0.02174	0	0.02459	0.05155	G	0.0217391	0	0.0217391	0.0245902	0.0515464	neutral	neutral	neutral
46332637	46559776	intronic	intron1-2	T	A	None	A	0.06522	0.2128	0.1639	0.2784	A	0.0652174	0.212766	0.147549	0.836066	0.721649	NA	NA	NA
46332945	46560084	intronic	intron1-2	A	T	None	T	0.06522	0.2812	0.1926	0.3299	T	0.0652174	0.28125	0.216033	0.807377	0.670103	NA	NA	NA
46332951	46560090	intronic	intron1-2	G	A	rs59638376	A	0	0.0625	0.004098	0.03093	A	0	0.0625	0.0625	0.00409836	0.0309278	neutral	deleterious	deleterious
46333070	46560209	intronic	intron1-2	A	G	None	G	0.01087	0	NA	NA	G	0.0108696	0	0.0108696	NA	NA	neutral	neutral	neutral
46333505	46560644	intronic	intron1-2	G	T	None	T	0.03261	0.125	0.09016	0.1856	T	0.0326087	0.125	0.0923913	0.909836	0.814433	NA	NA	NA
46334063	46561202	intronic	intron1-2	G	A	None	A	0.03333	0.2188	0.123	0.2165	A	0.0333333	0.21875	0.185417	0.877049	0.783505	NA	NA	NA
46334170	46561309	intronic	intron1-2	G	A	None	A	0.05435	0.2188	0.1148	0.2165	A	0.0543478	0.21875	0.164402	0.885246	0.783505	NA	NA	NA
46334677	46561816	intronic	intron1-2	A	G	None	G	0.04348	0.2188	0.1148	0.2371	G	0.0434783	0.21875	0.175272	0.885246	0.762887	NA	NA	NA
46334766	46561905	intronic	intron1-2	C	G	rs150451764	G	0.01087	0	0	0	G	0.0108696	0	0.0108696	0	0	deleterious	deleterious	deleterious
46335245	46562384	intronic	intron1-2	G	A	None	A	0.01087	0.04167	NA	NA	A	0.0108696	0.0416667	0.0307971	NA	NA	deleterious	deleterious	deleterious
46335740	46562879	intronic	intron1-2	G	A	rs891566248	A	0.01087	0	NA	NA	A	0.0108696	0	0.0108696	NA	NA	deleterious	deleterious	deleterious
46336253	46563392	intronic	intron1-2	G	C	None	C	0.06522	0.1875	0.1189	0.232	C	0.0652174	0.1875	0.122283	0.881148	0.768041	NA	NA	NA
46337444	46564583	intronic	intron1-2	A	C	None	C	0.07609	0.08333	0.1557	0.2474	C	0.076087	0.0833333	0.0072463	0.844262	0.752577	NA	NA	NA
46337790	46564929	intronic	intron1-2	A	C	None	C	0.01087	0	NA	NA	C	0.0108696	0	0.0108696	NA	NA	deleterious	deleterious	deleterious
46337952	46565091	intronic	intron1-2	G	T	None	T	0.06522	0.1042	0.08607	0.1907	T	0.0652174	0.104167	0.0389496	0.913934	0.809278	NA	NA	NA
46338375	46565514	intronic	intron1-2	A	C	rs187448678	C	0.01087	0	0	0.01031	C	0.0108696	0	0.0108696	0	0.0103093	neutral	neutral	neutral
46338383	46565522	intronic	intron1-2	C	T	None	T	0.06522	0.08333	0.09016	0.201	T	0.0652174	0.0833333	0.0181159	0.909836	0.798969	NA	NA	NA
46338721	46565860	intronic	intron1-2	G	A	rs74846046	A	0.02174	0.03125	0.02459	0.06701	A	0.0217391	0.03125	0.0095109	0.0245902	0.0670103	neutral	neutral	neutral
46339212	46566351	intronic	intron1-2	A	G	rs6544884	G	0.02174	0	0.06557	0.04639	G	0.0217391	0	0.0217391	0.0655738	0.0463918	neutral	neutral	neutral
46339218	46566357	intronic	intron1-2	T	G	rs6544885	G	0.02174	0	0.05738	0.04639	G	0.0217391	0	0.0217391	0.057377	0.0463918	neutral	neutral	neutral
46340088	46567227	intronic	intron1-2	G	A	None	A	0.09783	0.2083	0.123	0.232	A	0.0978261	0.208333	0.110507	0.877049	0.768041	NA	NA	NA
46340137	46567276	intronic	intron1-2	T	G	None	G	0.09783	0.3021	0.1885	0.3351	G	0.0978261	0.302083	0.204257	0.811475	0.664948	NA	NA	NA
46342241	46569380	intronic	intron1-2	C	A	rs189729642	A	0.01087	0.04167	0.008197	0.01546	A	0.0108696	0.0416667	0.0307971	0.00819672	0.0154639	neutral	neutral	neutral
46342317	46569456	intronic	intron1-2	T	C	rs77697877	C	0.02174	0	0.02049	0.04639	C	0.0217391	0	0.0217391	0.0204918	0.0463918	neutral	neutral	neutral
46343569	46570708	intronic	intron1-2	C	G	rs1868084	G	0.4457	0.2292	0.3074	0.2835	G	0.445652	0.229167	0.216485	0.307377	0.283505	neutral	neutral	neutral
46344171	46571310	intronic	intron1-2	C	T	None	T	0.06522	0.09375	0.09426	0.1804	T	0.0652174	0.09375	0.0285326	0.905738	0.819588	NA	NA	NA
46344852	46571991	intronic	intron1-2	C	T	rs1026922498	T	0.01087	0	0	0	T	0.0108696	0	0.0108696	0	0	neutral	neutral	neutral
46345310	46572449	intronic	intron1-2	A	G	rs34533650	G	0.3587	0.4583	0.4836	0.3866	G	0.358696	0.458333	0.099637	0.516393	0.386598	neutral	neutral	neutral
46346071	46573210	intronic	intron1-2	T	C	None	C	0.07609	0.2917	0.1434	0.2629	C	0.076087	0.291667	0.21558	0.856557	0.737113	NA	NA	NA
46347123	46574262	intronic	intron2-3	A	G	None	G	0.01087	0	NA	NA	G	0.0108696	0	0.0108696	NA	NA	neutral	neutral	neutral
46347401	46574540	intronic	intron2-3	C	T	None	T	0.01087	0	NA	NA	T	0.0108696	0	0.0108696	NA	NA	neutral	neutral	neutral
46348249	46575388	intronic	intron2-3	A	G	rs4953354	G	0.337	0.375	0.4877	0.3454	G	0.336957	0.375	0.038043	0.487705	0.345361	neutral	neutral	neutral
46348535	46575674	intronic	intron2-3	C	T	rs1218184912	T	0.01087	0	NA	NA	T	0.0108696	0	0.0108696	NA	NA	neutral	neutral	neutral
46349033	46576172	intronic	intron2-3	C	G	rs6715787	C	0.4239	0.3229	0.3648	0.4072	C	0.423913	0.322917	0.100996	0.364754	0.407216	neutral	neutral	deleterious
46349103	46576242	intronic	intron2-3	A	G	rs35706639	G	0.04348	0.2083	0.06967	0.1289	G	0.0434783	0.208333	0.164855	0.0696721	0.128866	neutral	neutral	deleterious
46349349	46576488	intronic	intron2-3	C	T	rs17035010	C	0.4239	0.3333	0.3689	0.4021	C	0.423913	0.333333	0.09058	0.368852	0.402062	neutral	neutral	deleterious
46349434	46576573	intronic	intron2-3	T	C	rs17035013	T	0.4457	0.3438	0.377	0.4072	T	0.445652	0.34375	0.101902	0.377049	0.407216	neutral	neutral	neutral
46349755	46576894	intronic	intron2-3	T	G	None	G	0.08696	0.2812	0.1393	0.2577	G	0.0869565	0.28125	0.194294	0.860656	0.742268	NA	NA	NA
46350023	46577162	intronic	intron2-3	T	C	rs10199201	C	0.3152	0.3617	0.4836	0.3402	C	0.315217	0.361702	0.046485	0.483607	0.340206	neutral	neutral	neutral
46350073	46577212	intronic	intron2-3	C	T	None	T	0.07609	0.2917	0.1393	0.2577	T	0.076087	0.291667	0.21558	0.860656	0.742268	NA	NA	NA
46350126	46577265	intronic	intron2-3	C	A	None	A	0.07609	0.2917	0.1393	0.2577	A	0.076087	0.291667	0.21558	0.860656	0.742268	NA	NA	NA
46350160	46577299	intronic	intron2-3	A	G	None	G	0.07609	0.2872	0.127	0.2577	G	0.076087	0.287234	0.211147	0.872951	0.742268	NA	NA	NA
46350188	46577327	intronic	intron2-3	C	G	None	G	0.01087	0	NA	NA	G	0.0108696	0	0.0108696	NA	NA	neutral	neutral	neutral
46350505	46577644	intronic	intron2-3	G	A	rs10187368	A	0.3261	0.3646	0.4754	0.3351	A	0.326087	0.364583	0.038496	0.47541	0.335052	neutral	deleterious	deleterious
46351259	46578398	intronic	intron2-3	T	C	rs72797404	T	0.4348	0.3229	0.3607	0.3763	T	0.434783	0.322917	0.111866	0.360656	0.376289	neutral	neutral	neutral
46351260	46578399	intronic	intron2-3	G	C	None	C	0.09783	0.3229	0.1393	0.2577	C	0.0978261	0.322917	0.225091	0.860656	0.742268	NA	NA	NA
46351774	46578913	intronic	intron2-3	G	A	rs4953355	A	0.3478	0.4787	0.4918	0.3814	A	0.347826	0.478723	0.130897	0.508197	0.381443	neutral	neutral	neutral
46351785	46578924	intronic	intron2-3	T	G	None	G	0.06522	0.1667	0.1025	0.2165	G	0.0652174	0.166667	0.10145	0.897541	0.783505	NA	NA	NA
46351947	46579086	intronic	intron2-3	G	A	rs905428140	A	0.01087	0	NA	NA	A	0.0108696	0	0.0108696	NA	NA	neutral	deleterious	deleterious
46352134	46579273	intronic	intron2-3	A	G	rs4953357	G	0.337	0.4896	0.4877	0.3814	G	0.336957	0.489583	0.152626	0.512295	0.381443	neutral	neutral	neutral
46352209	46579348	intronic	intron2-3	T	C	rs6743087	T	0.413	0.3125	0.377	0.4021	T	0.413043	0.3125	0.100543	0.377049	0.402062	neutral	neutral	deleterious
46352270	46579409	intronic	intron2-3	G	A	None	A	0.07609	0.1458	0.1025	0.2165	A	0.076087	0.145833	0.069746	0.897541	0.783505	NA	NA	NA
46352519	46579658	intronic	intron2-3	G	A	rs1868085	A	0.3478	0.5	0.4877	0.3918	A	0.347826	0.5	0.152174	0.512295	0.391753	neutral	neutral	deleterious
46352536	46579675	intronic	intron2-3	G	T	rs1868086	T	0.3478	0.4896	0.4918	0.3814	T	0.347826	0.489583	0.141757	0.508197	0.381443	neutral	neutral	deleterious
46352580	46579719	intronic	intron2-3	A	G	rs1868087	G	0.3478	0.4792	0.4672	0.3866	G	0.347826	0.479167	0.131341	0.532787	0.386598	neutral	neutral	neutral
46352591	46579730	intronic	intron2-3	C	T	rs1562451	C	0.413	0.3438	0.3525	0.3711	C	0.413043	0.34375	0.069293	0.352459	0.371134	neutral	neutral	neutral
46352742	46579881	intronic	intron2-3	T	C	rs1868088	C	0.3478	0.5	0.4918	0.366	C	0.347826	0.5	0.152174	0.508197	0.365979	neutral	neutral	neutral
46353305	46580444	intronic	intron2-3	A	G	None	G	0.1087	0.2917	0.1311	0.2577	G	0.108696	0.291667	0.182971	0.868852	0.742268	NA	NA	NA
46353335	46580474	intronic	intron2-3	C	T	None	T	0.09783	0.1458	0.1148	0.2165	T	0.0978261	0.145833	0.0480069	0.885246	0.783505	NA	NA	NA
46353935	46581074	intronic	intron2-3	G	C	None	C	0.06522	0.1354	0.09836	0.2165	C	0.0652174	0.135417	0.0701996	0.901639	0.783505	NA	NA	NA
46354314	46581453	intronic	intron2-3	G	C	None	C	0.06522	0.1667	0.09836	0.2165	C	0.0652174	0.166667	0.10145	0.901639	0.783505	NA	NA	NA
46354405	46581544	intronic	intron2-3	T	A	rs7599883	T	0.413	0.3085	0.3689	0.4021	T	0.413043	0.308511	0.104532	0.368852	0.402062	deleterious	deleterious	deleterious
46354504	46581643	intronic	intron2-3	T	C	None	C	0.06522	0.1562	0.1066	0.2165	C	0.0652174	0.15625	0.0910326	0.893443	0.783505	NA	NA	NA
46354569	46581708	intronic	intron2-3	G	A	rs1481023429	A	0.02174	0	NA	NA	A	0.0217391	0	0.0217391	NA	NA	neutral	neutral	neutral
46354593	46581732	intronic	intron2-3	G	C	None	C	0.06522	0.1458	0.1066	0.2165	C	0.0652174	0.145833	0.0806156	0.893443	0.783505	NA	NA	NA
46355243	46582382	intronic	intron2-3	G	A	rs7589621	G	0.4674	0.2812	0.3607	0.4021	G	0.467391	0.28125	0.186141	0.360656	0.402062	neutral	neutral	neutral
46355752	46582891	intronic	intron2-3	A	G	rs6712143	A	0.4457	0.2917	0.377	0.4021	A	0.445652	0.291667	0.153985	0.377049	0.402062	neutral	neutral	neutral
46355854	46582993	intronic	intron2-3	T	C	rs1366714367	C	0.01087	0	NA	NA	C	0.0108696	0	0.0108696	NA	NA	neutral	neutral	neutral
46355856	46582995	intronic	intron2-3	G	A	None	A	0.01087	0	NA	NA	A	0.0108696	0	0.0108696	NA	NA	neutral	neutral	neutral
46356023	46583162	intronic	intron2-3	G	C	rs116802514	C	0.02174	0.03125	0.02049	0.06186	C	0.0217391	0.03125	0.0095109	0.0204918	0.0618557	neutral	neutral	neutral
46356048	46583187	intronic	intron2-3	A	T	rs2278754	T	0.3478	0.4792	0.5	0.3454	T	0.347826	0.479167	0.131341	0.5	0.345361	neutral	neutral	deleterious
46356082	46583221	intronic	intron2-3	T	C	rs77274708	C	0.08696	0.04167	0.03689	0.01546	C	0.0869565	0.0416667	0.0452898	0.0368852	0.0154639	neutral	neutral	neutral
46356096	46583235	intronic	intron2-3	A	C	None	C	0.05435	0.1354	0.1025	0.2165	C	0.0543478	0.135417	0.0810692	0.897541	0.783505	NA	NA	NA
46356413	46583552	intronic	intron3-4	C	T	rs1035406434	T	0.01087	0	NA	NA	T	0.0108696	0	0.0108696	NA	NA	neutral	neutral	neutral
46356454	46583593	intronic	intron3-4	G	A	rs2278753	G	0.4239	0.3438	0.373	0.4227	G	0.423913	0.34375	0.080163	0.372951	0.42268	neutral	neutral	neutral
46356920	46584059	intronic	intron4-5	T	G	rs34136947	G	0.3478	0.4688	0.4918	0.366	G	0.347826	0.46875	0.120924	0.508197	0.365979	neutral	neutral	neutral
46357434	46584573	intronic	intron4-5	C	T	rs10176396	C	0.4239	0.2812	0.3566	0.4227	C	0.423913	0.28125	0.142663	0.356557	0.42268	neutral	neutral	deleterious
46357713	46584852	intronic	intron4-5	T	C	None	C	0.06522	0.1458	0.1107	0.2165	C	0.0652174	0.145833	0.0806156	0.889344	0.783505	NA	NA	NA
46358749	46585888	intronic	intron4-5	T	A	None	A	0.07609	0.1458	0.1066	0.2165	A	0.076087	0.145833	0.069746	0.893443	0.783505	NA	NA	NA
46358975	46586114	intronic	intron4-5	T	A	None	A	0.06522	0.1562	0.09836	0.2165	A	0.0652174	0.15625	0.0910326	0.901639	0.783505	NA	NA	NA
46359282	46586421	intronic	intron4-5	G	A	rs200939734	A	0.1023	0.04255	NA	NA	A	0.102273	0.0425532	0.0597198	NA	NA	neutral	neutral	neutral
46359285	46586424	intronic	intron4-5	C	A	rs904693442	A	0.03571	0.05435	NA	NA	A	0.0357143	0.0543478	0.0186335	NA	NA	neutral	neutral	neutral
46359545	46586684	intronic	intron4-5	A	T	rs181448876	T	0.01087	0	0.01639	0.01546	T	0.0108696	0	0.0108696	0.0163934	0.0154639	neutral	neutral	deleterious
46359895	46587034	intronic	intron4-5	G	T	rs1374748	T	0.337	0.3438	0.4795	0.3196	T	0.336957	0.34375	0.006793	0.479508	0.319588	neutral	neutral	neutral
46359958	46587097	intronic	intron4-5	T	C	rs7583554	T	0.4239	0.3229	0.3811	0.4278	T	0.423913	0.322917	0.100996	0.381148	0.427835	neutral	neutral	neutral
46359968	46587107	intronic	intron4-5	G	T	rs950130782	T	0.01087	0	NA	NA	T	0.0108696	0	0.0108696	NA	NA	neutral	neutral	deleterious
46360892	46588031	exonic-missense	exon6	A	G	rs570553380	G	0.05435	0	0.06967	0	G	0.0543478	0	0.0543478	0.0696721	0	deleterious	neutral	deleterious
46361349	46588488	intronic	intron6-7	G	T	rs13409493	T	0.337	0.3854	0.4754	0.3144	T	0.336957	0.385417	0.04846	0.47541	0.314433	neutral	neutral	neutral
46361965	46589104	intronic	intron6-7	G	A	rs117876552	A	0	0.0625	0	0.01031	A	0	0.0625	0.0625	0	0.0103093	neutral	neutral	neutral
46362040	46589179	intronic	intron6-7	A	G	rs4953360	A	0.4348	0.3229	0.377	0.4227	A	0.434783	0.322917	0.111866	0.377049	0.42268	neutral	neutral	neutral
46362072	46589211	intronic	intron6-7	C	T	rs34872821	T	0.3587	0.4688	0.4918	0.3557	T	0.358696	0.46875	0.110054	0.508197	0.35567	neutral	neutral	neutral
46362156	46589295	intronic	intron6-7	A	G	rs6755594	A	0.4348	0.3333	0.3648	0.4227	A	0.434783	0.333333	0.10145	0.364754	0.42268	neutral	neutral	neutral
46362348	46589487	intronic	intron6-7	C	G	rs13412887	G	0.4674	0.2604	0.2705	0.2732	G	0.467391	0.260417	0.206974	0.270492	0.273196	neutral	neutral	neutral
46363195	46590334	intronic	intron6-7	G	C	None	C	0.06522	0.1146	0.09836	0.2216	C	0.0652174	0.114583	0.0493656	0.901639	0.778351	NA	NA	NA
46363245	46590384	intronic	intron6-7	G	C	rs1530632	G	0.4348	0.3125	0.3648	0.4175	G	0.434783	0.3125	0.122283	0.364754	0.417526	neutral	neutral	neutral
46363317	46590456	intronic	intron6-7	G	A	None	A	0.06522	0.1042	0.09016	0.2216	A	0.0652174	0.104167	0.0389496	0.909836	0.778351	NA	NA	NA
46363586	46590725	intronic	intron6-7	A	G	rs3768727	G	0.337	0.4375	0.4959	0.366	G	0.336957	0.4375	0.100543	0.504098	0.365979	neutral	neutral	deleterious
46363652	46590791	intronic	intron6-7	T	C	rs3768728	C	0.3478	0.4479	0.4959	0.3608	C	0.347826	0.447917	0.100091	0.504098	0.360825	neutral	deleterious	NA
46363685	46590824	intronic	intron6-7	A	G	rs59435870	G	0.04348	0.05208	0.06148	0.06186	G	0.0434783	0.0520833	0.008605	0.0614754	0.0618557	neutral	deleterious	deleterious
46363954	46591093	intronic	intron6-7	T	A	None	A	0.01087	0	NA	NA	A	0.0108696	0	0.0108696	NA	NA	deleterious	deleterious	deleterious
46363958	46591097	intronic	intron6-7	G	T	None	T	0.01087	0	NA	NA	T	0.0108696	0	0.0108696	NA	NA	deleterious	deleterious	neutral
46364423	46591562	intronic	intron6-7	C	T	rs4952821	T	0.3913	0.1354	0.1967	0.1031	T	0.391304	0.135417	0.255887	0.196721	0.103093	neutral	neutral	neutral
46364867	46592006	intronic	intron6-7	T	C	rs3768729	T	0.4783	0.2553	0.3811	0.4175	T	0.478261	0.255319	0.222942	0.381148	0.417526	neutral	neutral	neutral
46365175	46592314	intronic	intron6-7	G	T	None	T	0.01087	0	NA	NA	T	0.0108696	0	0.0108696	NA	NA	neutral	neutral	deleterious
46365176	46592315	intronic	intron6-7	A	C	None	C	0.01087	0	NA	NA	C	0.0108696	0	0.0108696	NA	NA	deleterious	deleterious	neutral
46365385	46592524	intronic	intron6-7	T	G	None	G	0.06522	0.1702	0.08607	0.2165	G	0.0652174	0.170213	0.104996	0.913934	0.783505	NA	NA	NA
46366160	46593299	intronic	intron6-7	C	T	None	T	0.1196	0.2708	0.1598	0.3505	T	0.119565	0.270833	0.151268	0.840164	0.649485	NA	NA	NA
46367163	46594302	intronic	intron6-7	C	T	rs12994142	T	0	0.1458	0.02869	0.04124	T	0	0.145833	0.145833	0.0286885	0.0412371	deleterious	deleterious	neutral
46368224	46595363	intronic	intron6-7	G	A	rs4145836	A	0.09783	0.09375	0.06148	0.09794	A	0.0978261	0.09375	0.0040761	0.0614754	0.0979381	neutral	neutral	neutral
46368351	46595490	intronic	intron6-7	G	A	None	A	0.07609	0.1667	0.1066	0.2629	A	0.076087	0.166667	0.09058	0.893443	0.737113	NA	NA	NA
46369294	46596433	intronic	intron6-7	A	G	None	G	0.05435	0.1667	0.1311	0.2526	G	0.0543478	0.166667	0.112319	0.868852	0.747423	NA	NA	NA
46369539	46596678	intronic	intron6-7	A	G	rs1000555583	G	0.01087	0	NA	NA	G	0.0108696	0	0.0108696	NA	NA	neutral	neutral	neutral
46370157	46597296	intronic	intron7-8	C	T	None	T	0.04348	0.1042	0.03689	0.0567	T	0.0434783	0.104167	0.0606887	0.963115	0.943299	NA	NA	NA
46370350	46597489	intronic	intron7-8	G	A	rs116820385	A	0.01087	0	0.004098	0.01546	A	0.0108696	0	0.0108696	0.00409836	0.0154639	deleterious	deleterious	deleterious
46370442	46597581	intronic	intron7-8	T	C	None	C	0.1413	0.2604	0.2008	0.433	C	0.141304	0.260417	0.119113	0.79918	0.56701	NA	NA	NA
46370617	46597756	intronic	intron7-8	A	C	rs116062164	C	0.01087	0	0.01639	0.0567	C	0.0108696	0	0.0108696	0.0163934	0.056701	neutral	neutral	neutral
46370688	46597827	intronic	intron7-8	A	G	rs10178633	G	0.06522	0.1458	0.1311	0.232	G	0.0652174	0.145833	0.0806156	0.131148	0.231959	neutral	neutral	neutral
46370731	46597870	intronic	intron7-8	T	C	rs11675232	C	0.06522	0.1458	0.1025	0.2165	C	0.0652174	0.145833	0.0806156	0.102459	0.216495	neutral	neutral	neutral
46371094	46598233	intronic	intron7-8	G	A	rs11692911	A	0.06522	0.1458	0.1025	0.2165	A	0.0652174	0.145833	0.0806156	0.102459	0.216495	neutral	deleterious	deleterious
46371429	46598568	intronic	intron7-8	A	G	rs4953361	A	0.4891	0.1875	0.2992	0.1649	A	0.48913	0.1875	0.30163	0.29918	0.164948	neutral	neutral	neutral
46371891	46599030	intronic	intron7-8	A	G	rs7565341	G	0.06522	0.2708	0.1844	0.3557	G	0.0652174	0.270833	0.205616	0.184426	0.35567	neutral	neutral	deleterious
46372091	46599230	intronic	intron7-8	A	G	None	A	0	0.01042	0.004098	0	A	0	0.0104167	0.0104167	0.00409836	0	NA	NA	NA
46372135	46599274	intronic	intron7-8	A	T	rs7568285	T	0.06522	0.2812	0.1393	0.268	T	0.0652174	0.28125	0.216033	0.139344	0.268041	neutral	neutral	neutral
46372234	46599373	intronic	intron7-8	C	A	rs7594912	A	0.07609	0.2553	0.1393	0.268	A	0.076087	0.255319	0.179232	0.139344	0.268041	neutral	neutral	neutral
46373520	46600659	intronic	intron7-8	A	G	rs57374771	G	0	0.0625	0.004098	0.01031	G	0	0.0625	0.0625	0.00409836	0.0103093	neutral	neutral	neutral
46373579	46600718	intronic	intron7-8	C	T	rs1279881270	T	0.01087	0	NA	NA	T	0.0108696	0	0.0108696	NA	NA	NA	NA	neutral
46373755	46600894	intronic	intron7-8	T	C	rs12467821	C	0.05435	0.2812	0.127	0.2784	C	0.0543478	0.28125	0.226902	0.127049	0.278351	neutral	neutral	neutral
46373973	46601112	intronic	intron7-8	G	A	rs59034065	A	0.06522	0.1458	0.1066	0.2165	A	0.0652174	0.145833	0.0806156	0.106557	0.216495	neutral	neutral	neutral
46374275	46601414	intronic	intron7-8	T	G	rs11681242	G	0.06522	0.1458	0.1025	0.2165	G	0.0652174	0.145833	0.0806156	0.102459	0.216495	neutral	neutral	neutral
46374357	46601496	intronic	intron7-8	C	T	rs11675441	T	0.05435	0.1354	0.09836	0.2165	T	0.0543478	0.135417	0.0810692	0.0983607	0.216495	neutral	neutral	NA
46374632	46601771	intronic	intron7-8	C	T	rs996650259	T	0.01087	0	NA	NA	T	0.0108696	0	0.0108696	NA	NA	NA	NA	neutral
46374716	46601855	intronic	intron7-8	C	A	rs12464760	A	0.04348	0.04167	0.08607	0.05155	A	0.0434783	0.0416667	0.0018116	0.0860656	0.0515464	neutral	neutral	neutral
46374764	46601903	intronic	intron7-8	T	C	rs990987944	C	0.01087	0	NA	NA	C	0.0108696	0	0.0108696	NA	NA	NA	NA	deleterious
46375112	46602251	intronic	intron7-8	G	A	rs3088359	A	0.05556	0.09783	0.1557	0.2887	A	0.0555556	0.0978261	0.0422705	0.155738	0.28866	neutral	neutral	neutral
46375190	46602329	intronic	intron7-8	C	A	None	A	0.01136	0.04545	0.1107	0.2165	A	0.0113636	0.0454545	0.0340909	0.110656	0.216495	NA	NA	neutral
46375506	46602645	intronic	intron7-8	G	A	None	A	0.01087	0	NA	NA	A	0.0108696	0	0.0108696	NA	NA	NA	NA	neutral
46375539	46602678	intronic	intron7-8	C	A	rs7606559	A	0.06522	0.1354	0.09836	0.2113	A	0.0652174	0.135417	0.0701996	0.0983607	0.21134	neutral	neutral	deleterious
46375583	46602722	intronic	intron7-8	T	C	rs7567582	C	0.06522	0.1354	0.09836	0.2113	C	0.0652174	0.135417	0.0701996	0.0983607	0.21134	neutral	neutral	neutral
46375614	46602753	intronic	intron7-8	C	T	rs151075538	T	0.02174	0	0.03689	0.02062	T	0.0217391	0	0.0217391	0.0368852	0.0206186	neutral	neutral	neutral
46375982	46603121	intronic	intron8-9	A	T	rs550930391	T	0.01087	0	NA	NA	T	0.0108696	0	0.0108696	NA	NA	NA	NA	neutral
46376026	46603165	intronic	intron8-9	A	G	rs7583088	G	0.06522	0.1354	0.09836	0.2113	G	0.0652174	0.135417	0.0701996	0.0983607	0.21134	neutral	neutral	neutral
46376051	46603190	intronic	intron8-9	G	A	rs112870197	A	0.01087	0	0	0.02062	A	0.0108696	0	0.0108696	0	0.0206186	NA	NA	deleterious
46376121	46603260	intronic	intron8-9	C	T	rs11678465	T	0.05435	0.1354	0.09836	0.2113	T	0.0543478	0.135417	0.0810692	0.0983607	0.21134	neutral	neutral	neutral
46376299	46603438	intronic	intron8-9	A	G	rs7583392	G	0.06522	0.1354	0.09836	0.2113	G	0.0652174	0.135417	0.0701996	0.0983607	0.21134	neutral	neutral	neutral
46376532	46603671	intronic	intron8-9	C	G	rs7557402	G	0.06522	0.1458	0.1066	0.2268	G	0.0652174	0.145833	0.0806156	0.106557	0.226804	neutral	neutral	neutral
46376904	46604043	intronic	intron9-10	C	T	rs11678817	T	0.06522	0.1354	0.09836	0.2113	T	0.0652174	0.135417	0.0701996	0.0983607	0.21134	neutral	neutral	deleterious
46377373	46604512	intronic	intron9-10	C	T	rs11694193	T	0.06522	0.1562	0.09426	0.2113	T	0.0652174	0.15625	0.0910326	0.0942623	0.21134	neutral	neutral	deleterious
46377374	46604513	intronic	intron9-10	C	T	None	T	0	0.03125	0	0	T	0	0.03125	0.03125	0	0	neutral	neutral	deleterious
46377454	46604593	intronic	intron9-10	G	T	rs7594278	T	0.06522	0.1458	0.09426	0.2113	T	0.0652174	0.145833	0.0806156	0.0942623	0.21134	neutral	neutral	neutral
46378237	46605376	intronic	intron10-11	T	C	None	C	0.01087	0	NA	NA	C	0.0108696	0	0.0108696	NA	NA	NA	NA	neutral
46378520	46605659	intronic	intron10-11	A	G	rs7571218	G	0.06522	0.2708	0.1803	0.3402	G	0.0652174	0.270833	0.205616	0.180328	0.340206	neutral	neutral	neutral
46378815	46605954	intronic	intron11-12	G	C	rs7598371	C	0.06522	0.1354	0.09426	0.2113	C	0.0652174	0.135417	0.0701996	0.0942623	0.21134	neutral	neutral	neutral
46379617	46606756	intronic	intron11-12	G	A	rs72887438	A	0.01087	0	0	0	A	0.0108696	0	0.0108696	0	0	NA	NA	neutral
46379649	46606788	intronic	intron11-12	C	T	rs56393526	T	0.05435	0.1354	0.1025	0.2113	T	0.0543478	0.135417	0.0810692	0.102459	0.21134	neutral	neutral	neutral
46379942	46607081	intronic	intron11-12	A	G	rs17035087	G	0.01087	0	0	0.005155	G	0.0108696	0	0.0108696	0	0.00515464	NA	NA	neutral
46380409	46607548	exonic-synonymous	exon12	G	A	rs184760160	A	0.01087	0.05208	0.04508	0.03093	A	0.0108696	0.0520833	0.0412137	0.045082	0.0309278	neutral	neutral	neutral
46381194	46608333	intronic	intron12-13	C	A	rs35145595	A	0.07609	0.1458	0.1434	0.2732	A	0.076087	0.145833	0.069746	0.143443	0.273196	neutral	deleterious	deleterious
46381403	46608542	intronic	intron12-13	C	G	rs13006131	G	0.06522	0.1458	0.1066	0.2113	G	0.0652174	0.145833	0.0806156	0.106557	0.21134	deleterious	deleterious	neutral
46381903	46609042	intronic	intron13-14	A	C	rs1352235823	C	0.04651	0.05814	NA	NA	C	0.0465116	0.0581395	0.0116279	NA	NA	NA	NA	neutral
46381912	46609051	intronic	intron13-14	A	C	rs1450196394	C	0.01111	0	NA	NA	C	0.0111111	0	0.0111111	NA	NA	NA	NA	neutral
46382433	46609572	exonic-missense	exon14	A	C	rs59901247	C	0.01087	0	0.02459	0.02062	C	0.0108696	0	0.0108696	0.0245902	0.0206186	neutral	neutral	neutral
46382490	46609629	exonic-missense	exon15	C	A	rs61518065	A	0.01087	0	0	0.005155	A	0.0108696	0	0.0108696	0	0.00515464	NA	NA	neutral
46382818	46609957	intronic	intron15-16	A	G	rs11690950	G	0.06522	0.2812	0.1844	0.3454	G	0.0652174	0.28125	0.216033	0.184426	0.345361	neutral	neutral	neutral
46382827	46609966	intronic	intron15-16	A	T	rs11690951	T	0.06522	0.1354	0.1066	0.2113	T	0.0652174	0.135417	0.0701996	0.106557	0.21134	neutral	neutral	neutral
46383036	46610175	intronic	intron15-16	C	G	rs13019414	G	0.07609	0.25	0.1885	0.3454	G	0.076087	0.25	0.173913	0.188525	0.345361	neutral	neutral	neutral
46383073	46610212	intronic	intron15-16	A	C	rs13019268	C	0.06522	0.2604	0.1393	0.2732	C	0.0652174	0.260417	0.1952	0.139344	0.273196	neutral	neutral	neutral
46383196	46610335	intronic	intron15-16	C	T	None	T	0.01087	0	NA	NA	T	0.0108696	0	0.0108696	NA	NA	NA	NA	neutral
46383270	46610409	intronic	intron15-16	C	G	rs17035091	G	0.01087	0	0.02869	0.06186	G	0.0108696	0	0.0108696	0.0286885	0.0618557	NA	NA	neutral
46383340	46610479	intronic	intron15-16	A	G	rs7589861	G	0.01087	0	0.04918	0.07732	G	0.0108696	0	0.0108696	0.0491803	0.0773196	neutral	neutral	neutral
46383383	46610522	intronic	intron15-16	C	T	rs945987996	T	0.01087	0	NA	NA	T	0.0108696	0	0.0108696	NA	NA	NA	NA	neutral
46383385	46610524	intronic	intron15-16	T	C	rs72887443	C	0.01087	0	0	0.005155	C	0.0108696	0	0.0108696	0	0.00515464	NA	NA	neutral
46383466	46610605	intronic	intron15-16	T	G	rs7577700	G	0.01087	0	0.04918	0.07732	G	0.0108696	0	0.0108696	0.0491803	0.0773196	neutral	deleterious	deleterious
46383541	46610680	intronic	intron15-16	A	C	rs7590087	C	0.07609	0.266	0.1803	0.3505	C	0.076087	0.265957	0.18987	0.180328	0.350515	neutral	neutral	neutral
46384332	46611471	intronic	intron15-16	G	A	rs56768253	A	0.06522	0.1458	0.1393	0.2835	A	0.0652174	0.145833	0.0806156	0.139344	0.283505	neutral	neutral	neutral
46384771	46611910	UTR3	UTR3	A	G	rs62137032	G	0.02174	0	0	0.01031	G	0.0217391	0	0.0217391	0	0.0103093	NA	NA	deleterious
46384868	46612007	UTR3	UTR3	T	C	rs139675215	C	0.03261	0.02083	0.01639	0.05155	C	0.0326087	0.0208333	0.0117754	0.0163934	0.0515464	deleterious	deleterious	deleterious
46385014	46612153	UTR3	UTR3	G	C	rs116385387	C	0.01087	0	0	0.02062	C	0.0108696	0	0.0108696	0	0.0206186	NA	NA	neutral
46385237	46612376	UTR3	UTR3	A	G	rs190042372	G	0	0.03125	0.004098	0.01031	G	0	0.03125	0.03125	0.00409836	0.0103093	deleterious	deleterious	deleterious
46385513	46612652	UTR3	UTR3	G	A	rs10495933	A	0.01087	0	0.008197	0.005155	A	0.0108696	0	0.0108696	0.00819672	0.00515464	NA	NA	deleterious
46385936	46613075	UTR3	UTR3	G	A	rs1868091	A	0.01087	0	0	0.005155	A	0.0108696	0	0.0108696	0	0.00515464	NA	NA	deleterious
46386384	46613523	UTR3	UTR3	G	A	rs114927662	A	0.02174	0.01042	0.01639	0.02577	A	0.0217391	0.0104167	0.0113224	0.0163934	0.0257732	neutral	neutral	neutral
NA, Not Applicable; PEL, Peruvians in Lima; MXL, Mexican Ancestry in Los Angeles, CA; CADD, combined annotation dependent deletion
PEL and MXL data are from the 1,000 Genomes (1KG) Project

## Sheet: Supplemental Table S2
Supplemental Table S2. HIF2A Population Branch Statistic (PBS)
HG38	rsID	PBS normalized value	p-value
46239715	rs62135509	-0.000836875	0.479576
46240063	rs10195655	-0.00245548	0.572853
46240953	rs11684668	-0.0024166	0.569205
46241137	rs11888552	0.00322409	0.339611
46241392	rs10175954	-0.00886901	0.837674
46242317	None	-0.0104895	0.865253
46242665	rs4552232	-0.000775927	0.477774
46242666	rs55877189	0.00630453	0.27349
46242686	rs4372957	-0.00934656	0.845997
46242689	rs4337520	-0.00934656	0.845997
46242802	rs4372958	-0.00711767	0.798953
46242970	rs6742517	-0.00130718	0.496914
46243289	rs13023770	-0.00416907	0.690253
46243340	rs4952812	-0.00248608	0.575617
46243547	rs62135510	-0.00611144	0.77025
46243856	rs13025545	-0.00384656	0.670375
46243864	rs7566402	-0.0128381	0.894779
46243937	None	0.0132445	0.180342
46244032	None	-0.000135705	0.454803
46244042	None	0.00107186	0.403494
46244092	None	0.00238361	0.365876
46244097	None	0.00238361	0.365876
46244173	None	0.00154919	0.388106
46244243	None	-0.00180219	0.522977
46244556	rs13031898	-0.00455614	0.710102
46244563	rs4953336	0.0113967	0.200719
46245070	rs62135511	0.00223291	0.369349
46245215	rs7573082	-0.0158732	0.922813
46245432	None	0.00104247	0.404309
46245849	rs72795624	-0.000301109	0.460841
46245861	rs11894946	-0.0191	0.944054
46246033	rs11901623	-0.000899694	0.481788
46246255	rs34173074	0.0100004	0.217309
46247300	None	0.000817812	0.410136
46247623	rs72795625	-0.000793737	0.478314
46247629	rs62135512	-0.000547892	0.468911
46248082	rs66759911	-0.000912682	0.482208
46248136	rs62135513	-0.0119994	0.884862
46248658	None	0.00677251	0.266116
46248741	None	7.7e-06	0.439339
46248989	rs7568040	-0.0248163	0.968269
46249154	rs6732441	-0.0023052	0.561175
46249412	rs62135514	-0.000129217	0.445225
46249886	rs78446731	-0.000129217	0.445225
46250381	rs139219021	-0.00758349	0.811008
46250722	rs1374202	-0.0145352	0.911291
46251268	rs13019585	-0.00672601	0.787557
46251367	rs7421845	-0.000691649	0.474865
46251736	rs17801315	-0.000129217	0.445225
46251968	rs881547	-0.000924424	0.482592
46252160	None	-0.00246436	0.573784
46252594	rs11688133	0.00064121	0.414998
46252699	rs13027413	-0.000582446	0.470761
46253416	rs10198379	0.0143496	0.16937
46253563	rs74400234	-0.000129217	0.445225
46253807	None	-0.000389498	0.463721
46253931	rs7586781	-0.00234653	0.563694
46254002	rs12712972	-0.00860876	0.832233
46254235	None	-0.00273836	0.601135
46254286	None	-0.0022205	0.554561
46254366	rs17801488	-0.000129217	0.445226
46254442	None	-0.00094972	0.483524
46254486	None	-0.00128355	0.496008
46254658	None	-0.00231001	0.561531
46254680	rs60485010	-0.00237496	0.565361
46254685	None	-0.00144561	0.502803
46254692	rs10166967	-0.00244102	0.571406
46254900	None	0.00593478	0.279804
46254909	rs113545982	-0.000938738	0.483146
46254956	rs71422202	-5.64e-05	0.441864
46255089	rs34461045	0.010506	0.211569
46255115	rs6712568	-0.00241462	0.568576
46255495	None	0.00284623	0.349671
46256087	rs56310656	-0.0396143	0.992418
46256354	None	0.0182557	0.137021
46256436	rs10184543	0.0348883	0.0592697
46256628	rs35905491	-0.0137696	0.9043
46256990	rs12162357	0.0149959	0.163577
46257049	rs1374205	0.00150677	0.389157
46257066	rs1374204	0.00300907	0.345645
46257171	rs17034876	0.00263107	0.359433
46257398	rs11889485	0.00369863	0.323407
46257425	rs11895082	0.00573099	0.283131
46257497	rs11889459	0.00163984	0.385896
46257743	rs11889583	0.00470789	0.304263
46257991	rs6727211	0.00830497	0.240748
46258342	rs6727698	0.0351722	0.0584243
46258880	rs12998200	-0.0152181	0.917717
46259074	rs7424237	-0.00276791	0.603364
46259203	rs13003657	-0.00276791	0.603364
46259504	rs17745054	-0.00275976	0.602768
46260005	rs66830405	-0.00275976	0.602768
46260061	rs34826400	-0.00275976	0.602768
46260221	rs7597315	0.00952589	0.222906
46260521	rs4146905	0.0534998	0.0244295
46260861	rs35542554	-0.00275976	0.602769
46260904	rs34541691	-0.00275976	0.602769
46260942	rs17745066	-0.00275976	0.602769
46261003	rs17745090	-0.00275976	0.602769
46261047	rs17745115	-0.00275976	0.602769
46261345	rs35770778	-0.00275976	0.602769
46261355	rs55701339	-0.00275976	0.602769
46261904	rs79867571	-0.00275976	0.60277
46261915	rs72795644	-0.00275976	0.60277
46261923	rs66945236	-0.00275976	0.60277
46261991	rs17801686	-0.00275976	0.60277
46262020	rs17801716	-0.00275976	0.60277
46262173	rs56267223	-0.00459183	0.711891
46262218	rs56349728	-0.00275976	0.60277
46262335	rs74806435	-0.00219081	0.552806
46262502	rs12999480	-0.0122438	0.887941
46262569	rs57570024	0.0339595	0.0619286
46262656	rs17801763	-0.00275976	0.60277
46262710	rs59769777	0.00858843	0.236623
46262734	rs34984374	-0.00275976	0.602771
46262993	rs2881321	0.0407106	0.0447793
46263191	rs17745230	-0.0136174	0.90279
46263304	None	-0.0266825	0.973682
46263389	rs35461295	-0.00275976	0.602771
46263409	rs12474602	0.0015867	0.387123
46263492	rs36072415	-0.00275976	0.602771
46263662	None	-0.0191965	0.9446
46263677	rs67234845	-0.00459183	0.711891
46263710	rs13006977	-0.00275976	0.602771
46263942	rs13012640	-0.00275976	0.602771
46263947	rs12988664	-0.00275976	0.602771
46263959	rs13012247	-0.00275976	0.602772
46264210	rs56126679	-0.00275976	0.602772
46264228	rs55686262	-0.00275976	0.602772
46264428	None	0.00265092	0.355823
46264506	rs75530771	0.0247225	0.0980486
46264894	rs35906499	-0.00275976	0.602772
46264984	rs34743896	-0.0137696	0.9043
46265306	rs7589968	0.00481973	0.302145
46265341	None	-0.0237619	0.964984
46265620	rs2166445	-0.00275976	0.602772
46266275	None	-0.0156453	0.921027
46266279	rs35258228	0.0447916	0.0368854
46266345	None	-0.017521	0.934468
46266349	rs7607697	-0.00269616	0.59738
46266532	rs4952813	0.0443002	0.037705
46266751	rs6544880	0.0162707	0.153161
46266837	rs148494243	0.101048	0.00272307
46266843	None	-0.0141076	0.907372
46268113	None	-0.00044717	0.465547
46268192	rs13003188	-0.0138851	0.905386
46268353	rs66770790	-0.00275976	0.602772
46268742	rs13030955	-0.0166691	0.928608
46268766	rs13005053	-0.0152181	0.917717
46268974	rs76840548	0.021643	0.115051
46269285	rs12987288	-0.0137696	0.9043
46269331	rs73926240	-0.000457876	0.465848
46269399	rs181430202	-0.000129217	0.445226
46269599	rs67336810	-0.00457462	0.711107
46270645	rs79219858	0.0224319	0.110213
46270835	rs72885011	0.0165531	0.15039
46271046	rs72885012	0.0276298	0.0844025
46271482	None	-0.0506758	0.997553
46271536	None	-0.0375739	0.990704
46271975	rs72795659	0.0348711	0.0593114
46272065	rs77186080	-0.00280478	0.605963
46272542	None	-0.00127027	0.4952
46272597	rs10209991	0.00823967	0.241628
46274932	rs77829329	-0.00356672	0.653125
46275076	rs7607215	0.00194436	0.377955
46275088	rs7607218	0.000993086	0.40556
46275436	rs78397300	-0.00356672	0.653125
46275454	rs7581090	0.00443071	0.309391
46275508	rs77379076	-0.00347963	0.648212
46275840	rs1473328	0.00777718	0.24961
46275956	rs13394158	-0.00906238	0.841112
46276907	rs12614653	-0.00302608	0.62101
46277082	rs4146906	-0.00356672	0.653125
46277823	rs12617123	0.0285778	0.0805493
46279438	rs7602866	0.00633485	0.273049
46279505	rs4952816	0.100444	0.00279416
46279564	rs75395025	-0.00347963	0.648212
46279962	None	-0.000860013	0.480328
46280275	rs11682849	0.00587771	0.280834
46280343	rs143778855	0.110989	0.00172261
46280393	rs11677081	0.00864199	0.23588
46280709	rs4953337	0.0154543	0.159669
46280915	rs76246173	-0.00652398	0.78202
46281285	rs73926242	0.0943578	0.00368799
46282086	rs11680129	0.00911107	0.229185
46282226	rs1867788	-0.00347963	0.648213
46282518	rs17802111	0.010054	0.216722
46282755	rs12621667	0.0108324	0.206843
46283007	rs12615992	0.016186	0.153794
46283142	rs72885027	-0.00347963	0.648213
46283600	rs17034920	0.107094	0.00206599
46283639	rs73926243	0.112219	0.001633
46283653	rs73926244	0.125065	0.000913565
46284029	rs189424402	-0.0177904	0.936389
46284265	rs11125065	0.00743815	0.255256
46284710	rs1466019	0.0166483	0.149695
46284800	rs1000531	-0.00669197	0.786516
46284834	rs73926246	0.100755	0.00275771
46284837	rs1000532	0.0045276	0.307416
46285707	rs58073729	-0.00622228	0.773549
46285869	rs2002815	0.0147769	0.165476
46285902	rs11125066	0.0127499	0.185483
46286436	rs79271155	-0.00605049	0.768467
46286544	rs74979367	-0.00643598	0.779689
46287306	rs78301497	0.0767944	0.00821049
46287378	rs74696736	-0.0061767	0.772266
46287434	rs73926247	0.0848923	0.0056847
46287784	rs6708838	0.105341	0.00223707
46287839	rs17802242	-0.0405829	0.993126
46288137	rs116292583	0.105564	0.00220906
46288682	rs76829265	0.117931	0.00126086
46289221	rs4953338	0.125866	0.000878775
46289922	rs114479604	0.124838	0.000926366
46290990	rs6739083	0.0131649	0.181107
46291363	rs2197564	0.0065854	0.268823
46291399	rs79809855	0.0820662	0.00645941
46291584	rs140448261	0.105927	0.00217518
46291755	rs1867786	0.00717649	0.25906
46292286	rs74435737	-0.00920441	0.84357
46293565	rs148755828	0.14419	0.000403318
46295486	rs78483870	-0.00230242	0.55939
46295815	rs79824099	0.00940321	0.224841
46296095	rs78360975	-0.00230242	0.55939
46296516	rs56721780	-0.00237496	0.565361
46296795	rs13428739	-0.00237496	0.565361
46297441	rs17039192	-0.00537252	0.745253
46298459	rs114114460	-0.00230242	0.55939
46298957	None	0.0199863	0.125202
46299358	rs76298928	-0.00230242	0.55939
46299433	rs13394604	-0.00237496	0.565361
46300401	None	-0.00360954	0.655807
46300677	None	0.00584982	0.281275
46301475	None	0.019989	0.125182
46301552	rs6743836	0.00138599	0.392655
46302122	rs1530534	0.0100212	0.217096
46302939	None	0.0106281	0.209023
46303919	rs10166198	0.00202563	0.37524
46304667	rs61317718	0.00240717	0.364823
46306237	None	0.00366402	0.324182
46306413	None	0.0148533	0.164822
46307081	None	0.0149936	0.163598
46307199	None	0.00650152	0.270046
46307861	rs182554252	0.11847	0.00123029
46307862	rs187003095	0.11847	0.00123044
46308496	rs60746286	0.00138599	0.392655
46308785	None	0.000578078	0.416804
46309812	rs72795675	-0.017059	0.931397
46309917	None	0.0202484	0.123598
46310465	None	0.00219411	0.370174
46310909	rs7606903	0.00138599	0.392656
46311201	rs7557167	0.00138599	0.392656
46311655	rs17034950	0.000737017	0.412242
46314006	rs77039952	0.00138599	0.392656
46314037	None	0.00207651	0.374146
46315168	rs7571946	0.00138599	0.392656
46315269	rs7571879	0.00240717	0.364823
46316199	rs78901262	0.00138599	0.392656
46318099	rs72795680	0.0131861	0.18091
46318400	rs66509167	0.0215232	0.11576
46318584	rs77824526	0.00138599	0.392656
46319177	rs2044456	0.0170703	0.146221
46320355	None	-0.00967263	0.851776
46320925	None	0.0322231	0.0672434
46320970	rs9973653	0.0133174	0.179661
46321211	None	-0.00601821	0.767428
46321936	rs17802493	-0.0159457	0.923363
46322250	rs2121267	-0.0157274	0.921685
46322394	rs10193827	0.0642748	0.014649
46323189	rs75007727	0.0181733	0.137631
46323630	rs7582701	0.0472446	0.0327694
46324179	None	-0.0182851	0.939617
46324329	rs4953341	0.00104146	0.404341
46324908	rs4953342	-0.0129677	0.896047
46325319	rs4953344	-0.0198649	0.948294
46325462	None	-0.0183846	0.9402
46325787	rs11125070	0.0686486	0.0119074
46326827	None	0.0832817	0.00610067
46327507	None	-0.0141403	0.907657
46328082	None	0.0731674	0.00969273
46328124	None	-0.0180167	0.937893
46328206	rs117829437	-0.00803605	0.820828
46328531	None	-0.0145624	0.911563
46329206	rs13419896	0.0553728	0.0224173
46329323	rs186296332	-0.00218112	0.550164
46329494	None	-0.0116814	0.880802
46329622	None	-0.0211638	0.954725
46329684	rs13420272	0.0509375	0.0275979
46329685	None	-0.0211638	0.954726
46329690	rs13382833	0.0509375	0.0275981
46330461	None	0.057551	0.0201334
46330823	None	-0.0129235	0.895602
46331069	None	0.0580889	0.0196404
46331086	None	-0.0140236	0.906634
46331293	None	0.0432753	0.0395374
46331402	None	0.0393701	0.0476908
46332637	None	-0.0263665	0.972912
46332951	rs59638376	0.0306815	0.0727768
46333505	None	-0.0129235	0.895602
46334063	None	-0.0192887	0.94514
46334170	None	-0.0247384	0.968018
46334677	None	-0.0222666	0.959224
46336253	None	-0.0116195	0.880037
46337444	None	-0.00300433	0.619949
46337952	None	-0.0029314	0.616079
46338383	None	-0.00286717	0.610317
46338721	rs74846046	0.000289223	0.426396
46340088	None	-0.0106047	0.866863
46340137	None	0.0579924	0.0197272
46342241	rs189729642	-0.00878557	0.83568
46343569	rs1868084	0.0543175	0.023515
46344171	None	-0.00226209	0.556814
46345310	rs34533650	-0.0409505	0.993364
46346071	None	0.0148353	0.164985
46348249	rs4953354	-0.0110807	0.873185
46349033	rs6715787	-0.0363802	0.989545
46349103	rs35706639	-0.0295002	0.979836
46349349	rs17035010	-0.0353458	0.988434
46349434	rs17035013	-0.0355897	0.988697
46349755	None	0.0114233	0.200354
46350023	rs10199201	-0.0134134	0.900844
46350073	None	0.0200601	0.124747
46350126	None	0.0183617	0.136284
46350160	None	0.0200479	0.124832
46350505	rs10187368	-0.0114723	0.878014
46351259	rs72797404	-0.0138711	0.905258
46351260	None	0.00541015	0.288436
46351774	rs4953355	-0.0417177	0.993867
46351785	None	0.0108413	0.206753
46352134	rs4953357	-0.0390243	0.991952
46352209	rs6743087	-0.0400594	0.992751
46352270	None	0.00589135	0.280635
46352519	rs1868085	-0.037212	0.99038
46352536	rs1868086	-0.0350448	0.988108
46352580	rs1868087	-0.0329355	0.985366
46352591	rs1562451	-0.00708432	0.798085
46352742	rs1868088	-0.0426801	0.994454
46353305	None	0.00908674	0.229513
46353335	None	0.00218349	0.370381
46353935	None	0.00980793	0.219473
46354314	None	0.0108413	0.206753
46354405	rs7599883	-0.0360919	0.989218
46354504	None	0.0122575	0.190649
46354593	None	0.0108003	0.207189
46355243	rs7589621	-0.0389388	0.991876
46355752	rs6712143	-0.036659	0.989833
46356023	rs116802514	-0.00387523	0.672166
46356048	rs2278754	-0.0474019	0.996588
46356082	rs77274708	0.00530754	0.290096
46356096	None	0.0147359	0.165833
46356454	rs2278753	-0.0308809	0.982238
46356920	rs34136947	-0.041741	0.993882
46357434	rs10176396	-0.0400267	0.992724
46357713	None	0.00944338	0.224207
46358749	None	0.00525619	0.29089
46358975	None	0.0100554	0.216709
46359895	rs1374748	-0.00364694	0.65889
46359958	rs7583554	-0.0403273	0.992942
46361349	rs13409493	-0.0140388	0.906765
46361965	rs117876552	0.000839109	0.409464
46362040	rs4953360	-0.0359957	0.989117
46362072	rs34872821	-0.0419994	0.994034
46362156	rs6755594	-0.035768	0.988886
46362348	rs13412887	0.0580586	0.019668
46363195	None	0.00663158	0.268178
46363245	rs1530632	-0.0332839	0.985831
46363317	None	0.00468723	0.304577
46363586	rs3768727	-0.04968	0.997296
46363652	rs3768728	-0.0471505	0.996499
46363685	rs59435870	-0.00233255	0.56272
46364423	rs4952821	0.115538	0.00139851
46364867	rs3768729	-0.0453714	0.995807
46365385	None	0.013784	0.175184
46366160	None	0.0192496	0.130222
46368224	rs4145836	-0.00296511	0.617889
46368351	None	0.00521267	0.291611
46369294	None	0.02565	0.0937246
46370157	None	0.00347623	0.331131
46370442	None	0.0165529	0.150392
46370617	rs116062164	-0.00149163	0.505713
46370688	rs10178633	0.0162697	0.153169
46370731	rs11675232	0.0137869	0.175159
46371094	rs11692911	0.0114584	0.200008
46371429	rs4953361	0.00159808	0.386857
46371891	rs7565341	0.0348102	0.0594712
46372135	rs7568285	0.0284892	0.0808713
46372234	rs7594912	0.0165089	0.150726
46373520	rs57374771	0.0140163	0.172455
46373755	rs12467821	0.0331209	0.0644441
46373973	rs59034065	0.0120733	0.192959
46374275	rs11681242	0.0120733	0.192959
46374357	rs11675441	0.014754	0.165676
46374716	rs12464760	-0.0031085	0.627097
46375112	rs3088359	0.0121286	0.192306
46375190	None	0.0113719	0.20105
46375539	rs7606559	0.0105372	0.209957
46375583	rs7567582	0.0105372	0.209957
46375614	rs151075538	0.004864	0.298387
46376026	rs7583088	0.0108635	0.206518
46376121	rs11678465	0.0155196	0.159135
46376299	rs7583392	0.0110478	0.204347
46376532	rs7557402	0.0157935	0.156887
46376904	rs11678817	0.0108635	0.206518
46377373	rs11694193	0.0150331	0.163272
46377454	rs7594278	0.0130615	0.182082
46378520	rs7571218	0.0657031	0.0137256
46378815	rs7598371	0.0135322	0.177627
46379649	rs56393526	0.018294	0.136735
46380409	rs184760160	-0.0103424	0.862892
46381194	rs35145595	0.0119352	0.194411
46381403	rs13006131	0.0162454	0.153337
46382433	rs59901247	-0.00437009	0.701162
46382818	rs11690950	0.0699883	0.0112509
46382827	rs11690951	0.0139293	0.173763
46383036	rs13019414	0.0543371	0.023494
46383073	rs13019268	0.0348213	0.0594421
46383340	rs7589861	-0.00441083	0.703156
46383466	rs7577700	-0.00437009	0.701162
46383541	rs7590087	0.0590832	0.0187707
46384332	rs56768253	0.025218	0.0956906
46384868	rs139675215	0.00175227	0.38284
46386384	rs114927662	0.00114242	0.400723
46387063	rs1868092	0.00305321	0.344514
46387096	rs1868093	0.00242302	0.364436
46387324	rs1868094	-0.00017561	0.456497
46388816	rs56161503	-0.00017561	0.456498
46388926	rs13424253	0.0163666	0.152297
46389979	rs11689649	0.0045837	0.306369
46390043	rs11689694	0.0045837	0.306369
46391642	rs1530622	0.00549064	0.286945
46394569	rs35193335	-0.0427965	0.99452
46394942	rs11691694	0.00680057	0.265515
46395106	rs11675328	0.00446409	0.308817
46395334	rs58481769	0.00326347	0.338557
46395734	rs4245811	-0.0573447	0.998802
46396472	rs11693596	0.00930174	0.2263
46396808	rs11693754	0.00326347	0.338558
46397233	rs11686509	0.00650325	0.270021
46397460	rs11686705	-0.000692622	0.474905
46397584	rs4450662	-0.0034484	0.64664
46398469	rs7594161	-0.00424401	0.694652
46398642	rs7606737	-0.0103312	0.862701
46399213	rs10865214	-0.00449033	0.707374
46399689	rs11689989	0.00271869	0.353746
46400214	rs12991568	0.00161807	0.386396
46400328	rs148237159	-0.019986	0.948945
46400419	rs150752521	-0.026333	0.972829
46400979	None	-0.00299684	0.619501
46401406	rs7605241	0.00605909	0.277271
46401494	rs7591548	0.00326347	0.338558
46401930	rs76427680	-0.000129217	0.445226
46402554	rs1900592	0.00605909	0.277271
46402573	rs1900593	-0.00912967	0.842314
46403235	rs55864213	0.0103107	0.213838
46403256	rs55826825	0.00676828	0.266225
46403295	rs56140012	0.00267711	0.354563
46403429	rs56058321	0.00950818	0.223212
46403684	rs149835928	0.013655	0.176494
46403722	rs62138871	0.00745825	0.25499
46404290	rs4952823	-0.0458448	0.996006
46404944	rs9677412	0.0151558	0.162237
46405055	None	-0.00204666	0.535111
46406339	rs17035106	-0.00437009	0.701163
46406528	None	-0.0226108	0.960683
46406791	rs1109286	0.0020382	0.374866
46406861	rs1109285	0.0275446	0.0847739
46407246	rs9941705	-0.00446755	0.706139
46407506	rs12623288	-0.042472	0.994332
46407661	rs12623342	-0.015382	0.919032
46408042	rs55736130	-0.00130373	0.496813
46408509	rs13011481	-0.0426357	0.994426
46408644	rs72618619	-0.0135299	0.901939
46409004	rs35919434	-0.0399401	0.992664
46409138	rs12615428	-0.0440126	0.995156
46409317	rs12615460	-0.0113817	0.876918
46409828	None	-0.00202269	0.534067
46409942	rs4953363	-0.0134467	0.901175
46410225	rs1447563	-0.0255107	0.970469
46411424	rs1868090	0.00385337	0.320194
46412487	rs1105595	0.00809124	0.244873
46413768	rs111310360	-0.00602274	0.767576
46413909	rs2881326	0.00410428	0.315692
46414326	rs72618620	0.00849	0.238156
46414488	None	0.0578944	0.0198139
46414816	None	0.0742851	0.00922179
46414962	rs72618621	0.00559288	0.285386
46415110	None	0.0842077	0.00586407
46415848	rs4953364	0.00674904	0.266489
46416054	rs7574467	0.00861976	0.236174
46416543	None	0.0816289	0.00661197
46416692	rs12991646	-0.0359901	0.98911
46416982	None	0.0868659	0.00521437
46416998	rs13010062	-0.0289559	0.978774
46417388	rs72618622	0.0114222	0.200366
46417412	rs67435514	0.0149017	0.164414
46417807	rs4953365	-0.0285896	0.97796
46417896	rs72618623	0.00276766	0.35232
46418133	rs72618624	0.00456771	0.306642
46418139	rs72618625	0.00431398	0.311428
46418341	None	0.0840683	0.0058948
46419025	None	0.0799139	0.00714662
46419740	None	0.0723881	0.0100358
46419922	None	0.0630567	0.0155044
46419953	None	0.0896766	0.0045728
46420418	rs78311964	-0.00119826	0.492635
46420769	rs12470939	0.00303835	0.344807
46421910	rs35462976	-0.0209674	0.953892
46422412	rs61307189	-0.00260057	0.587101
46423041	rs78167976	-0.00110308	0.488674
46423082	rs4953369	0.00996519	0.217734
46423105	rs4953370	0.00613254	0.276074
46423533	None	0.0691714	0.0116492
46424004	rs4953371	-0.0376735	0.990799
46424485	rs4953372	-0.0269712	0.974333
46424541	rs1530623	-0.0012691	0.495171
46424921	rs180961764	0.00519893	0.291845
46425006	None	0.0863836	0.00532883
46425289	rs34712412	-0.0237165	0.96484
46426654	rs2166746	-0.00496343	0.728016
46427262	None	0.0604156	0.0176544
46427512	None	0.0627218	0.0157518
46427744	rs186088428	0.00140605	0.391657
46427816	None	0.0707593	0.0108727
46428030	rs34791442	-0.0376311	0.990758
46428121	None	0.0582989	0.0194566
46428540	rs12619754	0.00741823	0.255601
46428984	rs193079089	0.00202563	0.37524
46429205	rs11125075	-0.0341239	0.986947
46429395	rs12474961	0.00625157	0.274356
46429508	rs56048837	-0.0336332	0.986308
46429680	rs12475015	0.000126957	0.431104
46429950	None	0.0683483	0.0120742
46430140	rs72618626	0.00677946	0.266009
46430520	None	0.0687226	0.0118657
46430928	None	0.0583176	0.0194398
46431260	rs1530624	-0.0306744	0.981879
46431582	rs2881322	-0.0324574	0.984747
46432222	rs4396767	-0.0349625	0.987986
46432263	rs4145835	-0.000443733	0.465457
46433167	None	0.0607843	0.0173338
46433178	None	0.0666497	0.013081
46433268	None	0.0593899	0.0185121
46433306	None	0.0615354	0.0166674
46433313	None	0.0639597	0.0148649
46433613	rs12986899	-0.0286288	0.978046
46435322	rs4953376	0.0307724	0.0724643
46436033	None	0.0785176	0.00760747
46438013	rs2121699	0.0421996	0.0415896
46438373	rs72618627	0.0277941	0.0837517
46440212	rs34405528	0.0379561	0.0509453
p-values were based on the empirical distribution

## Sheet: Supplemental Table S3
Supplemental Table S3. Cross Population (XP)-Number of Segregating Sites by Length (nSL) across HIF2A
HG19	rsID	XP-nSL Normalized value	p-value
46599030	rs7565341	2.61105	0.00864308
46599230	None	2.61105	0.00864326
46599373	rs7594912	2.57498	0.00921939
46599274	rs7568285	2.54784	0.00966863
46600894	rs12467821	2.47823	0.0110026
46600659	rs57374771	2.46273	0.0113211
46594302	rs12994142	2.35502	0.0138123
46605659	rs7571218	2.31274	0.0149582
46604513	None	2.21561	0.0180419
46609957	rs11690950	2.18946	0.0189371
46604512	rs11694193	2.16043	0.0199865
46607548	rs184760160	2.14948	0.0203827
46598233	rs11692911	2.13815	0.020841
46603165	rs7583088	2.12802	0.0212281
46603438	rs7583392	2.12716	0.0212609
46604043	rs11678817	2.12643	0.0212857
46603260	rs11678465	2.1253	0.0213311
46603671	rs7557402	2.12449	0.0213627
46597870	rs11675232	2.12039	0.0215281
46587034	rs1374748	2.11913	0.0215808
46597827	rs10178633	2.11748	0.0216436
46610175	rs13019414	2.11259	0.0218369
46609966	rs11690951	2.11081	0.0219082
46610212	rs13019268	2.10886	0.0219858
46550058	rs140010886	2.10721	0.0220531
46610680	rs7590087	2.10471	0.0221469
46550328	rs75007727	2.10226	0.0222455
46605954	rs7598371	2.08751	0.0228413
46592006	rs3768729	2.07743	0.023241
46595363	rs4145836	2.0772	0.0232493
46576242	rs35706639	2.05891	0.0240486
46606788	rs56393526	2.05815	0.0240808
46550769	rs7582701	2.04521	0.0246462
46604593	rs7594278	2.04237	0.0247779
46606756	rs72887438	2.03519	0.0251002
46588488	rs13409493	2.02429	0.0255962
46607081	rs17035087	2.02343	0.0256377
46601112	rs59034065	2.01385	0.0260793
46601414	rs11681242	2.01365	0.0260908
46601855	rs12464760	2.01092	0.0262215
46601496	rs11675441	2.00977	0.026283
46602722	rs7567582	2.00946	0.0262968
46602678	rs7606559	2.00907	0.0263131
46602251	rs3088359	2.00726	0.0263961
46551468	rs4953341	1.99199	0.0271406
46598568	rs4953361	1.99093	0.027197
46602753	rs151075538	1.98196	0.0276339
46577644	rs10187368	1.97734	0.0278629
46610409	rs17035091	1.96102	0.0286728
46610479	rs7589861	1.96102	0.028673
46610524	rs72887443	1.96102	0.0286732
46610605	rs7577700	1.96102	0.0286734
46575388	rs4953354	1.95031	0.0292133
46597756	rs116062164	1.93549	0.0299603
46608542	rs13006131	1.93542	0.0299639
46608333	rs35145595	1.93439	0.0300183
46597489	rs116820385	1.93224	0.0301318
46577162	rs10199201	1.93017	0.0302394
46609572	rs59901247	1.89347	0.0322488
46609629	rs61518065	1.89347	0.032249
46576172	rs6715787	1.88159	0.0329344
46549389	rs2121267	1.8726	0.0334652
46549533	None	1.8726	0.0334654
46576488	rs17035010	1.8685	0.0337002
46589211	rs34872821	1.80856	0.0374563
46579658	rs1868085	1.80483	0.0377149
46579719	rs1868087	1.80422	0.0377537
46584059	rs34136947	1.78744	0.0388552
46579675	rs1868086	1.78581	0.0389663
46552047	rs4953342	1.78432	0.0390693
46552458	rs4953344	1.77182	0.0399254
46579881	rs1868088	1.75445	0.0411669
46579730	rs1562451	1.73634	0.0424781
46579348	rs6743087	1.70985	0.0444835
46576573	rs17035013	1.70566	0.0448
46578913	rs4953355	1.69971	0.04527
46627558	rs150752521	1.69561	0.0455943
46587097	rs7583554	1.69485	0.0456512
46590791	rs3768728	1.68937	0.0460945
46549075	rs17802493	1.68896	0.0461263
46579273	rs4953357	1.67202	0.0474832
46589104	rs117876552	1.66759	0.0478426
46621708	None	1.66494	0.0480517
46611471	rs56768253	1.64153	0.0499782
46583593	rs2278753	1.63939	0.0501654
46590725	rs3768727	1.62604	0.0513405
46555345	rs117829437	1.62191	0.0517079
46589179	rs4953360	1.61829	0.0520418
46584573	rs10176396	1.58336	0.0552538
46581544	rs7599883	1.58044	0.0555297
46622081	rs11691694	1.57696	0.0558703
46622473	rs58481769	1.57585	0.0559853
46578398	rs72797404	1.57186	0.0563607
46616065	None	1.56921	0.0566175
46622245	rs11675328	1.56652	0.0568751
46589487	rs13412887	1.54831	0.0586579
46590384	rs1530632	1.54236	0.0592588
46589295	rs6755594	1.52896	0.0606199
46553296	rs114531395	1.52602	0.0609207
46583162	rs116802514	1.51198	0.0624068
46627467	rs148237159	1.51083	0.0625339
46617118	rs11689649	1.46572	0.0675739
46617182	rs11689694	1.46572	0.0675741
46614202	rs1868092	1.46306	0.0678876
46618781	rs1530622	1.4605	0.0681989
46556823	rs13420272	1.45723	0.0685833
46556829	rs13382833	1.45723	0.0685834
46624723	None	1.45244	0.0691352
46618752	rs72871906	1.44697	0.0697747
46586684	rs181448876	1.44658	0.0698192
46590824	rs59435870	1.44593	0.0698893
46616967	rs13402414	1.435	0.0711717
46614235	rs1868093	1.43474	0.0712061
46621468	rs181005851	1.43342	0.0713676
46614463	rs1868094	1.42479	0.0723784
46615955	rs56161503	1.4211	0.0728217
46612007	rs139675215	1.41024	0.0741748
46572449	rs34533650	1.4094	0.074287
46614546	rs17035097	1.40937	0.0742908
46612376	rs190042372	1.39884	0.0756041
46556345	rs13419896	1.39683	0.0758491
46611910	rs62137032	1.39211	0.0764481
46625781	None	1.38654	0.0771511
46588031	rs570553380	1.38082	0.0778865
46625931	rs80090409	1.37458	0.0786934
46613523	rs114927662	1.37051	0.0792435
46612652	rs10495933	1.36918	0.0794242
46613075	rs1868091	1.36918	0.0794244
46556462	rs186296332	1.36899	0.0794485
46620259	rs72871916	1.36052	0.0806222
46618833	rs57554931	1.34473	0.0827759
46612153	rs116385387	1.34312	0.0830084
46624372	rs11686509	1.33625	0.0839676
46623947	rs11693754	1.33474	0.0841788
46623611	None	1.33354	0.0843548
46583221	rs77274708	1.29789	0.0894763
46625608	None	1.27661	0.0926729
46625622	rs76745401	1.27661	0.092673
46582382	rs7589621	1.26493	0.094419
46627353	rs12991568	1.25252	0.0963557
46626352	rs10865214	1.25227	0.0963958
46626828	None	1.25112	0.0965735
46591562	rs4952821	1.24912	0.0968895
46582891	rs6712143	1.24469	0.0975869
46622873	None	1.23962	0.0984003
46555871	rs115031626	1.23823	0.0986114
46552926	rs11125070	1.21963	0.101628
46624599	rs11686705	1.17315	0.109538
46629712	rs1900593	1.12991	0.117348
46489708	rs57570024	1.09724	0.123512
46560090	rs59638376	1.02204	0.138828
46569380	rs189729642	1.02024	0.139216
46549040	rs2034327	1.01648	0.140048
46487660	None	0.986331	0.146649
46489795	None	0.984052	0.147154
46489849	rs59769777	0.9829	0.147405
46628545	None	0.97587	0.148964
46628633	rs7591548	0.975474	0.14905
46629693	rs1900592	0.973002	0.149599
46569456	rs77697877	0.968787	0.150573
46630374	None	0.956117	0.153495
46629069	rs76427680	0.956109	0.153497
46558989	rs115488884	0.924044	0.16099
46559322	rs115194847	0.924044	0.16099
46487360	rs7597315	0.921738	0.16156
46557990	rs62136992	0.901074	0.166627
46630395	rs55826825	0.898963	0.167153
46630568	None	0.89829	0.167313
46630434	None	0.896191	0.167836
46565860	rs74846046	0.883968	0.170902
46489873	rs34984374	0.883036	0.171121
46486019	None	0.876464	0.172766
46566351	rs6544884	0.843471	0.181102
46566357	rs6544885	0.843471	0.181103
46561905	rs150451764	0.838179	0.182446
46489641	rs12999480	0.83361	0.183632
46565514	rs187448678	0.831329	0.184236
46491645	rs75530771	0.791341	0.194953
46490330	rs17745230	0.788258	0.195803
46492123	rs34743896	0.761027	0.203379
46496113	rs76840548	0.758272	0.204167
46487200	rs34826400	0.756255	0.204742
46487144	rs66830405	0.755398	0.204988
46486643	rs17745054	0.754328	0.205301
46486342	rs13003657	0.753043	0.205668
46486213	rs7424237	0.751752	0.206029
46499114	rs72795659	0.710894	0.217989
46631429	rs4952823	0.705496	0.219592
46490132	rs2881321	0.694873	0.222769
46548109	rs9973653	0.681511	0.226787
46490528	rs35461295	0.660643	0.233246
46490548	rs12474602	0.650866	0.23633
46496424	rs12987288	0.644074	0.238497
46495331	rs13003188	0.642166	0.239107
46630861	rs62138871	0.641463	0.239329
46492033	rs35906499	0.632417	0.242221
46632083	None	0.601857	0.252165
46490631	rs36072415	0.598701	0.253268
46497974	rs72885011	0.597212	0.253769
46490849	rs13006977	0.59662	0.253964
46490816	rs67234845	0.595532	0.254323
46491081	None	0.595285	0.254408
46491086	rs12988664	0.59371	0.254941
46491098	rs13012247	0.592139	0.255472
46491349	rs56126679	0.590466	0.256029
46491367	rs55686262	0.588688	0.25664
46570708	rs1868084	0.585132	0.257824
46498185	rs72885012	0.579842	0.259606
46495905	rs13005053	0.574587	0.261373
46489357	None	0.564339	0.264848
46489474	rs74806435	0.564049	0.264944
46489159	None	0.56169	0.265729
46489312	None	0.560994	0.265962
46546316	rs2044456	0.56072	0.26605
46489130	rs17801686	0.560357	0.266177
46633230	rs6704831	0.560274	0.2662
46489062	None	0.558866	0.26668
46497784	rs79219858	0.557596	0.267125
46489054	None	0.557216	0.267265
46489043	None	0.555558	0.267829
46488494	rs55701339	0.553893	0.268387
46498067	rs78207821	0.553416	0.268552
46633478	None	0.553311	0.268591
46491567	None	0.553111	0.268661
46488484	rs35770778	0.552222	0.26898
46488186	rs17745115	0.550544	0.269568
46488142	rs17745090	0.548859	0.270153
46492445	None	0.548319	0.270334
46492325	rs186358633	0.547568	0.270596
46488081	None	0.547	0.270784
46633643	rs75096016	0.546313	0.271013
46488043	None	0.544967	0.271487
46488000	None	0.542749	0.272262
46495881	rs13030955	0.538822	0.273633
46631344	None	0.537556	0.274079
46633930	rs1109286	0.531362	0.276273
46495492	rs66770790	0.527769	0.277549
46499027	rs138826435	0.521776	0.279689
46495745	rs77967960	0.501659	0.286818
46496470	rs73926240	0.491834	0.290354
46496538	rs181430202	0.486232	0.292389
46496738	rs67336810	0.476399	0.295966
46545539	rs66509167	0.462686	0.301029
46634385	None	0.455579	0.303689
46545723	rs77824526	0.44396	0.308024
46499736	rs10209991	0.432163	0.312461
46485481	rs6727698	0.4257	0.314874
46492759	rs2166445	0.410136	0.32081
46493404	rs74970565	0.388849	0.329106
46499204	rs77186080	0.384865	0.330651
46493890	rs6544880	0.336119	0.349891
46484129	rs12162357	0.335559	0.350125
46483226	None	0.327071	0.353549
46545238	rs72795680	0.325452	0.354199
46493671	rs4952813	0.317037	0.357604
46493418	rs35258228	0.291597	0.368154
46630823	rs149835928	0.278849	0.373445
46484205	None	0.274693	0.37518
46493488	rs7607697	0.273181	0.37582
46484188	rs1374205	0.251597	0.384829
46484186	rs11679697	0.250213	0.385415
46483767	rs35905491	0.238934	0.39012
46669944	rs4563285	0.230299	0.393744
46484310	None	0.228303	0.394583
46504046	rs12614653	0.210513	0.402246
46504962	rs12617123	0.2015	0.406171
46504221	rs4146906	0.197157	0.408053
46503677	rs1562292	0.193206	0.409769
46503972	None	0.193206	0.409769
46503095	rs13394158	0.179785	0.415589
46541145	rs77039952	0.170055	0.419812
46542307	rs7571946	0.168751	0.420371
46542408	None	0.168751	0.420371
46543338	rs78901262	0.166033	0.421563
46543680	rs148067869	0.16465	0.422168
46482254	None	0.163418	0.422718
46538794	rs17034950	0.133895	0.435581
46670083	rs1868095	0.126563	0.438817
46470686	rs62135510	0.123875	0.439984
46656647	rs56048837	0.0898059	0.455097
46652428	rs34712412	0.0873337	0.456197
46499767	rs7596658	0.0720144	0.463049
46502593	None	0.0718093	0.463142
46474768	rs62135512	0.0621259	0.467493
46484564	rs11895082	0.0562354	0.470176
46659361	rs4396767	0.0525419	0.471834
46502215	None	0.0461364	0.474695
46502227	None	0.0439105	0.475693
46502575	None	0.0363055	0.479106
46484882	rs11889583	0.0353359	0.479547
46484537	rs11889485	0.0309475	0.481496
46502979	rs1473328	0.0270779	0.483212
46482228	rs34461045	0.0246234	0.484362
46502071	rs77829329	0.0130408	0.489632
46501969	rs13023643	0.00642118	0.492673
46470995	rs13025545	-0.00309853	0.497043
46502647	None	-0.0160502	0.503053
46663453	rs188189474	-0.0306183	0.509725
46482048	rs113545982	-0.0356929	0.512061
46493976	rs148494243	-0.0422867	0.515042
46473394	rs34173074	-0.0532099	0.520036
46655169	rs34791442	-0.0595246	0.522952
46536951	rs72795675	-0.0671642	0.526441
46473172	rs11901623	-0.0827964	0.533645
46484636	rs11889459	-0.0923022	0.537983
46652060	rs180961764	-0.0974985	0.540333
46658399	rs1530624	-0.102267	0.542504
46481061	.	-0.105988	0.544185
46480555	rs10198379	-0.111402	0.546627
46635181	rs55736130	-0.111425	0.546641
46667450	rs72873728	-0.114762	0.54815
46658721	rs2881322	-0.114982	0.548245
46657279	rs72618626	-0.116687	0.549037
46506577	None	-0.116698	0.54904
46667757	rs146204091	-0.118434	0.549818
46470428	rs13023770	-0.123815	0.552215
46656819	rs12475015	-0.124505	0.552534
46660752	rs12986899	-0.125548	0.553018
46652218	rs72871992	-0.12974	0.554919
46656123	rs193079089	-0.13889	0.559135
46474762	rs72795625	-0.141455	0.560311
46505455	rs192974141	-0.141487	0.560325
46669790	rs78698700	-0.14644	0.562575
46655476	None	-0.150625	0.564477
46480702	rs74400234	-0.15132	0.564782
46659405	rs58237950	-0.155167	0.566543
46659874	rs72873709	-0.155167	0.566543
46660632	rs7572109	-0.155167	0.566543
46475221	rs66759911	-0.15681	0.567278
46485130	rs6727211	-0.15807	0.567865
46634645	None	-0.158332	0.567984
46657448	rs77224845	-0.158591	0.568102
46480935	rs116780428	-0.159292	0.568417
46658386	rs57932151	-0.159985	0.568734
46476293	rs6732441	-0.165761	0.571347
46479835	rs182461265	-0.167084	0.571945
46475275	rs62135513	-0.168826	0.572745
46651624	rs4953372	-0.175215	0.575661
46511168	rs189424402	-0.181959	0.578723
46472988	rs72795624	-0.182961	0.579164
46477520	rs139219021	-0.183459	0.579377
46669707	rs2053766	-0.185656	0.580372
46655679	rs12619754	-0.186465	0.580752
46473000	rs11894946	-0.189315	0.582026
46655092	None	-0.189745	0.582218
46667351	rs34405528	-0.193627	0.583991
46481070	rs7586781	-0.199477	0.586629
46482095	rs71422202	-0.200112	0.586919
46653902	rs66891462	-0.202353	0.587922
46469941	rs4372958	-0.202542	0.588008
46656534	rs12474961	-0.204183	0.588734
46654686	rs58178937	-0.207524	0.590228
46478875	rs17801315	-0.212003	0.592227
46634800	rs12623342	-0.214818	0.593498
46481819	rs60485010	-0.220308	0.595959
46481831	None	-0.220308	0.595959
46476551	rs62135514	-0.221888	0.596665
46477025	rs78446731	-0.221888	0.596665
46470479	rs4952812	-0.224616	0.597855
46665152	rs2121699	-0.228111	0.599406
46635648	rs13011481	-0.233502	0.601736
46507101	None	-0.236726	0.603165
46481141	rs12712972	-0.238966	0.604141
46481505	rs17801488	-0.239775	0.604489
46472209	None	-0.25091	0.60928
46651143	rs4953371	-0.251242	0.609418
46477861	rs1374202	-0.253262	0.610277
46653308	rs58816264	-0.258629	0.61263
46470109	rs6742517	-0.270072	0.61764
46659402	rs4145835	-0.270633	0.617892
46479733	rs11688133	-0.273572	0.619195
46538048	rs7606903	-0.277014	0.620715
46538340	rs7557167	-0.277684	0.621029
46662461	rs4953376	-0.287956	0.625496
46653793	rs2166746	-0.289402	0.626133
46665512	rs72618627	-0.296477	0.629173
46479838	rs13027413	-0.304846	0.632744
46506703	rs75395025	-0.305135	0.632866
46507414	rs11682849	-0.306981	0.633646
46510146	None	-0.310716	0.635238
46476128	None	-0.313322	0.636349
46509225	None	-0.316103	0.637528
46479107	None	-0.321097	0.639669
46509894	rs12621667	-0.323155	0.640547
46483575	rs10184543	-0.323765	0.640801
46651230	rs72871989	-0.3256	0.641575
46509657	None	-0.326286	0.641859
46472354	rs7573082	-0.329697	0.643264
46509365	rs1867788	-0.330395	0.643559
46471702	rs4953336	-0.338551	0.646991
46478506	rs7421845	-0.36322	0.657232
46637364	rs1447563	-0.363368	0.657296
46471695	rs13031898	-0.370894	0.660428
46654883	rs186088428	-0.371771	0.660801
46471003	rs7566402	-0.395289	0.670408
46510281	rs72885027	-0.40063	0.672561
46507848	None	-0.403844	0.67386
46507532	rs11677081	-0.404233	0.674018
46510251	None	-0.408466	0.675756
46478407	rs13019585	-0.412699	0.677473
46506644	rs4952816	-0.427779	0.683546
46644137	rs13010062	-0.45311	0.693578
46508054	None	-0.471221	0.700533
46651680	None	-0.474287	0.701755
46529939	rs115340113	-0.476542	0.702633
46507482	rs143778855	-0.482179	0.704805
46644946	rs4953365	-0.544317	0.728036
46643831	rs12991646	-0.550845	0.730483
46644070	rs112385478	-0.554864	0.73195
46650860	rs72871988	-0.562783	0.734838
46511404	rs11125065	-0.567317	0.736446
46650244	rs4953370	-0.578256	0.74034
46637099	rs60076970	-0.583317	0.742155
46531058	rs10166198	-0.585209	0.742825
46531806	None	-0.585209	0.742825
46650221	None	-0.588822	0.744116
46508424	rs73926242	-0.600385	0.748148
46529261	rs1530534	-0.600536	0.748203
46637269	rs140817547	-0.600802	0.748299
46528691	rs6743836	-0.609565	0.751341
46530967	rs79993302	-0.618785	0.754496
46514978	rs17802242	-0.62999	0.758281
46525598	rs114114460	-0.645981	0.76368
46526497	rs76298928	-0.646222	0.763758
46526572	rs13394604	-0.646476	0.76384
46649049	rs35462976	-0.648653	0.764547
46513041	rs11125066	-0.653045	0.765986
46644551	None	-0.655092	0.766654
46644527	rs72618622	-0.657233	0.767364
46511939	None	-0.661899	0.768894
46529448	rs192937918	-0.662477	0.769084
46511976	rs1000532	-0.669803	0.77148
46510778	rs73926243	-0.669968	0.771537
46510739	rs17034920	-0.673629	0.772697
46511849	rs1466019	-0.674395	0.772946
46512846	rs58073729	-0.678157	0.774129
46510792	rs73926244	-0.678255	0.774158
46534003	rs115660256	-0.67998	0.774708
46535635	rs60746286	-0.684357	0.776095
46646938	rs10183111	-0.707188	0.78318
46524580	rs17039192	-0.718969	0.786761
46513008	None	-0.722361	0.787783
46535256	rs62136961	-0.724848	0.788536
46523234	rs78360975	-0.754349	0.797407
46523655	None	-0.754716	0.797515
46523934	None	-0.755083	0.797619
46637081	rs4953363	-0.767414	0.801233
46511973	rs73926246	-0.771178	0.802321
46649551	rs61307189	-0.780701	0.805076
46645863	rs138864073	-0.796855	0.80964
46513575	rs79271155	-0.802311	0.811179
46513683	rs74979367	-0.813475	0.814238
46650180	rs78167976	-0.835065	0.820108
46636143	rs35919434	-0.860967	0.826931
46637650	rs72871953	-0.882743	0.832403
46637737	rs192917056	-0.891515	0.834601
46645186	rs72871970	-0.913335	0.839993
46636277	rs12615428	-0.91513	0.840435
46649065	None	-0.929076	0.84379
46514517	rs74696736	-0.937557	0.845865
46635783	rs72618619	-0.940267	0.846507
46636456	rs12615460	-0.949242	0.848614
46518129	rs6739083	-0.976209	0.854781
46522625	rs78483870	-0.978584	0.855312
46514573	rs73926247	-0.980239	0.855671
46517492	rs182447016	-0.981858	0.85603
46647915	rs60358606	-0.985773	0.856905
46647929	rs61515550	-0.985773	0.856905
46521824	rs142398927	-0.999991	0.860017
46645035	rs72618623	-1.01092	0.862389
46514923	rs6708838	-1.01168	0.862542
46645272	rs72618624	-1.02339	0.865012
46645278	None	-1.02339	0.865012
46514445	None	-1.03408	0.867261
46643193	rs7574467	-1.05393	0.871318
46647557	rs78311964	-1.07566	0.87563
46515821	rs76829265	-1.08472	0.877396
46642360	rs111982329	-1.09182	0.878762
46522954	rs79824099	-1.10002	0.880325
46639270	rs72871958	-1.11024	0.882221
46642498	rs116070642	-1.11653	0.883392
46515276	rs116292583	-1.1232	0.884649
46647908	rs12470939	-1.12513	0.885017
46640338	rs1447564	-1.14204	0.888105
46640610	rs72871960	-1.14204	0.888105
46638563	None	-1.16262	0.891744
46516360	rs4953338	-1.1714	0.893271
46517061	rs114479604	-1.17241	0.89345
46642987	rs4953364	-1.22775	0.902581
46518502	rs2197564	-1.23456	0.903651
46535000	rs182554252	-1.25689	0.907046
46535001	rs187003095	-1.25813	0.907227
46639626	None	-1.28496	0.911232
46640907	rs111310360	-1.30266	0.91377
46642101	rs72618621	-1.31058	0.914895
46518723	rs140448261	-1.31285	0.915208
46518764	None	-1.3321	0.917847
46518538	rs79809855	-1.35107	0.920368
46518894	None	-1.36637	0.922317
46519425	rs74435737	-1.43784	0.930985
46641465	rs72618620	-1.48538	0.936228
46641048	rs2881326	-1.5825	0.945966
46520704	rs148755828	-1.73692	0.958715

## Sheet: Supplemental Table S4
Supplemental Table S4. Composite Test of Selection across HIF2A
HG19	rsID	Function	nSL p-value	PBS p-value	Harmonic Mean Merged p-value
46520704	rs148755828	neutral	0.459121	0.000960806	0.0019176
46516360	rs4953338	neutral	0.454315	0.00224865	0.00447515
46510792	rs73926244	neutral	0.498138	0.00233956	0.00465725
46535000	rs182554252	neutral	0.440183	0.00306689	0.00609134
46535001	rs187003095	neutral	0.438882	0.00307295	0.00610317
46591562	rs4952821	neutral	0.267654	0.0032519	0.00642573
46510778	rs73926243	neutral	0.498646	0.00402454	0.00798463
46510739	rs17034920	deleterious	0.432174	0.0048852	0.0096612
46518723	rs140448261	deleterious	0.456047	0.00507916	0.0100464
46493976	rs148494243	neutral	0.429597	0.006255	0.0123305
46511973	rs73926246	neutral	0.432706	0.00631561	0.0124495
46506644	rs4952816	deleterious	0.415748	0.00640047	0.0126068
46508424	rs73926242	neutral	0.406219	0.00835818	0.0163794
46518538	rs79809855	neutral	0.319795	0.0116863	0.0225486
46483575	rs10184543	neutral	0.428573	0.0962432	0.157187
46473394	rs34173074	neutral	0.141189	0.349595	0.201143
46650221	None	N/A	0.231183	0.350062	0.278466
46638563	None	N/A	0.216677	0.451381	0.2928
46644551	None	N/A	0.36887	0.260727	0.305511
46509894	rs12621667	neutral	0.477177	0.234139	0.314138
46639626	None	N/A	0.27456	0.376648	0.317602
46513008	None	N/A	0.461445	0.261911	0.334158
46645278	None	N/A	0.270749	0.442301	0.335888
46507414	rs11682849	neutral	0.379932	0.310394	0.341661
46511976	rs1000532	neutral	0.393424	0.337827	0.363512
46484564	rs11895082	neutral	0.362558	0.415048	0.387031
46518502	rs2197564	neutral	0.411435	0.375201	0.392483
46484537	rs11889485	deleterious	0.441832	0.454607	0.448128

## Sheet: Supplemental Table S5
Supplemental Table S5. Unique Nonsynonymous Peruvian Andean Variants
rsID	Chr	position	ref	alt	Minor Allele (MA)	Variant Type	Gene	Peruvian Quechua MAF	PEL MAF	Mexican Maya MAF
rs570553380	2	46588031	A	G	G	missense	EPAS1	0.0543478	0.07	0
rs548111243	19	49207087	G	A	A	missense	FUT2	0.0543478	0.06	0
rs532395615	1	173010746	C	T	T	missense	TNFSF18	0.0652174	0.05	0
rs199903030	13	49281669	G	A	A	missense	CYSLTR2	0.0869565	0.05	0
rs541857803	17	79633812	C	T	T	missense	CCDC137	0.0652174	0.05	0
rs536857236	11	111957428	G	T	T	missense	TIMM8B	0.130435	0.04	0
rs374827283	12	56755653	G	C	C	missense	APOF	0.076087	0.04	0
rs148933347	19	1085868	G	A	A	missense	HMHA1	0.0869565	0.04	0
rs534247969	14	20181553	T	C	C	missense	OR11H2	0.0652174	0.03	0
rs566387037	16	702039	A	C	C	missense	WDR90	0.076087	0.03	0
rs200085830	1	156170251	C	T	T	missense	SLC25A44	0.0543478	0.02	0
rs556503053	1	180003191	C	T	T	missense	CEP350	0.0652174	0.02	0
rs200044625	1	241729804	C	T	T	missense	KMO	0.076087	0.02	0
rs549137706	2	103148843	G	A	A	missense	SLC9A4	0.0978261	0.02	0
rs570407523	5	60050467	T	C	C	missense	ELOVL7	0.108696	0.02	0
rs552033932	9	33465834	A	G	G	missense	NOL6	0.076087	0.02	0
rs565678903	11	66617520	G	C	C	missense	PC	0.0543478	0.02	0
rs199473045	3	38674719	C	T	T	missense	SCN5A	0.0543478	0.01	0
rs560880992	8	8749044	G	A	A	missense	MFHAS1	0.0652174	0.01	0
rs121909513	17	4805606	G	C	C	stop gained	CHRNE	0.0543478	0.01	0
rs534757039	17	55918306	C	T	T	missense	MRPS23	0.0543478	0.01	0

## Sheet: Supplemental Table S6
Supplemental Table S6. Locations and primer sequences to investigate potential off-target effects of Hif2a gRNA
Ch	Location*	Mismatches	5ʹ primer	3ʹ primer
12	108216383	2	TTGAACGGCCTCTACCTGCTTTTG	ATCTTTCTCGCTGGCCTATCACA
5	140047613	3	GTAGCCTCACACCCCACAGA	GACCCAGGCTTATCCCAGAGTTGC
11	97516828	3	CACCGGTTCCTTTATTGTTTTC	AGGCCCTTGGATGCTGAG
7	113593093	3	TGGCTGGTACATCTTCCGAGTGCT	ATTCTGTTGGTTGGTGGGGTGTTG
7	43764557	3	CAGCAGTTGGACCCCTTAGT	AGTTAGCCCCTTATTAGTCCTCT
*GRCm38

## Sheet: Supplemental Table S7
Supplemental Table S7. Linkage disequilibrium across HIF2A
SNP_A chr:position (HG38)	SNP_A rsID	SNP_B chr:position (HG38)	SNP_B rsID	r2	SNP_A location	SNP_B location
2:46279505	rs4952816	2:46291584	rs140448261	0.940878	upstream	upstream
2:46279505	rs4952816	2:46287784	rs6708838	0.892475	upstream	upstream
2:46279505	rs4952816	2:46288682	rs76829265	0.88503	upstream	upstream
2:46279505	rs4952816	2:46289922	rs114479604	0.88503	upstream	upstream
2:46279505	rs4952816	2:46280343	rs143778855	0.841356	upstream	upstream
2:46279505	rs4952816	2:46283639	rs73926243	0.825425	upstream	upstream
2:46279505	rs4952816	2:46283653	rs73926244	0.825425	upstream	upstream
2:46279505	rs4952816	2:46289221	rs4953338	0.825425	upstream	upstream
2:46280343	rs143778855	2:46288682	rs76829265	0.943878	upstream	upstream
2:46280343	rs143778855	2:46289922	rs114479604	0.943878	upstream	upstream
2:46280343	rs143778855	2:46283639	rs73926243	0.890019	upstream	upstream
2:46280343	rs143778855	2:46283653	rs73926244	0.890019	upstream	upstream
2:46280343	rs143778855	2:46289221	rs4953338	0.890019	upstream	upstream
2:46280343	rs143778855	2:46291584	rs140448261	0.890019	upstream	upstream
2:46280343	rs143778855	2:46281285	rs73926242	0.841356	upstream	upstream
2:46280343	rs143778855	2:46283600	rs17034920	0.841356	upstream	upstream
2:46280343	rs143778855	2:46284834	rs73926246	0.841356	upstream	upstream
2:46280343	rs143778855	2:46287784	rs6708838	0.83746	upstream	upstream
2:46280343	rs143778855	2:46288137	rs116292583	0.82988	upstream	upstream
2:46281285	rs73926242	2:46288682	rs76829265	0.88503	upstream	upstream
2:46281285	rs73926242	2:46289922	rs114479604	0.88503	upstream	upstream
2:46281285	rs73926242	2:46283639	rs73926243	0.825425	upstream	upstream
2:46281285	rs73926242	2:46283653	rs73926244	0.825425	upstream	upstream
2:46281285	rs73926242	2:46289221	rs4953338	0.825425	upstream	upstream
2:46281285	rs73926242	2:46291584	rs140448261	0.825425	upstream	upstream
2:46283600	rs17034920	2:46283639	rs73926243	0.940878	upstream	upstream
2:46283600	rs17034920	2:46283653	rs73926244	0.940878	upstream	upstream
2:46283600	rs17034920	2:46288137	rs116292583	0.88503	upstream	upstream
2:46283600	rs17034920	2:46288682	rs76829265	0.88503	upstream	upstream
2:46283600	rs17034920	2:46289922	rs114479604	0.88503	upstream	upstream
2:46283600	rs17034920	2:46284834	rs73926246	0.882009	upstream	upstream
2:46283600	rs17034920	2:46289221	rs4953338	0.825425	upstream	upstream
2:46283600	rs17034920	2:46291584	rs140448261	0.825425	upstream	upstream
2:46283639	rs73926243	2:46283653	rs73926244	1	upstream	upstream
2:46283639	rs73926243	2:46284834	rs73926246	0.940878	upstream	upstream
2:46283639	rs73926243	2:46288137	rs116292583	0.939637	upstream	upstream
2:46283639	rs73926243	2:46288682	rs76829265	0.939637	upstream	upstream
2:46283639	rs73926243	2:46289922	rs114479604	0.939637	upstream	upstream
2:46283639	rs73926243	2:46289221	rs4953338	0.879697	upstream	upstream
2:46283639	rs73926243	2:46291584	rs140448261	0.879697	upstream	upstream
2:46283639	rs73926243	2:46287784	rs6708838	0.833697	upstream	upstream
2:46283653	rs73926244	2:46284834	rs73926246	0.940878	upstream	upstream
2:46283653	rs73926244	2:46288137	rs116292583	0.939637	upstream	upstream
2:46283653	rs73926244	2:46288682	rs76829265	0.939637	upstream	upstream
2:46283653	rs73926244	2:46289922	rs114479604	0.939637	upstream	upstream
2:46283653	rs73926244	2:46289221	rs4953338	0.879697	upstream	upstream
2:46283653	rs73926244	2:46291584	rs140448261	0.879697	upstream	upstream
2:46283653	rs73926244	2:46287784	rs6708838	0.833697	upstream	upstream
2:46284834	rs73926246	2:46288137	rs116292583	0.88503	upstream	upstream
2:46284834	rs73926246	2:46288682	rs76829265	0.88503	upstream	upstream
2:46284834	rs73926246	2:46289922	rs114479604	0.88503	upstream	upstream
2:46284834	rs73926246	2:46289221	rs4953338	0.825425	upstream	upstream
2:46284834	rs73926246	2:46291584	rs140448261	0.825425	upstream	upstream
2:46287306	rs78301497	2:46287434	rs73926247	0.913012	upstream	upstream
2:46287434	rs73926247	2:46288682	rs76829265	0.836984	upstream	upstream
2:46287434	rs73926247	2:46289922	rs114479604	0.836984	upstream	upstream
2:46287434	rs73926247	2:46287784	rs6708838	0.832791	upstream	upstream
2:46287784	rs6708838	2:46288682	rs76829265	0.887255	upstream	upstream
2:46287784	rs6708838	2:46289922	rs114479604	0.887255	upstream	upstream
2:46287784	rs6708838	2:46289221	rs4953338	0.833697	upstream	upstream
2:46287784	rs6708838	2:46291584	rs140448261	0.833697	upstream	upstream
2:46288137	rs116292583	2:46288682	rs76829265	0.876965	upstream	upstream
2:46288137	rs116292583	2:46289922	rs114479604	0.876965	upstream	upstream
2:46288137	rs116292583	2:46289221	rs4953338	0.821825	upstream	upstream
2:46288137	rs116292583	2:46291584	rs140448261	0.821825	upstream	upstream
2:46288682	rs76829265	2:46289922	rs114479604	1	upstream	upstream
2:46288682	rs76829265	2:46289221	rs4953338	0.939637	upstream	upstream
2:46288682	rs76829265	2:46291584	rs140448261	0.939637	upstream	upstream
2:46289221	rs4953338	2:46289922	rs114479604	0.939637	upstream	upstream
2:46289221	rs4953338	2:46291584	rs140448261	0.879697	upstream	upstream
2:46289922	rs114479604	2:46291584	rs140448261	0.939637	upstream	upstream
2:46307861	rs182554252	2:46307862	rs187003095	1	HIF2A	HIF2A
2:46326827	None	2:46328082	None	0.864711	HIF2A	HIF2A
2:46371891	rs7565341	2:46372135	rs7568285	1	HIF2A	HIF2A
2:46371891	rs7565341	2:46372234	rs7594912	0.894977	HIF2A	HIF2A
2:46372135	rs7568285	2:46372234	rs7594912	0.894977	HIF2A	HIF2A
2:46414816	None	2:46415110	None	0.883838	downstream	downstream
2:46414816	None	2:46416543	None	0.883838	downstream	downstream
2:46414816	None	2:46416982	None	0.883838	downstream	downstream
2:46414816	None	2:46418341	None	0.883838	downstream	downstream
2:46414816	None	2:46425006	None	0.883838	downstream	downstream
2:46415110	None	2:46416543	None	1	downstream	downstream
2:46415110	None	2:46416982	None	1	downstream	downstream
2:46415110	None	2:46418341	None	1	downstream	downstream
2:46415110	None	2:46425006	None	1	downstream	downstream
2:46415110	None	2:46419953	None	0.903543	downstream	downstream
2:46415110	None	2:46419025	None	0.883838	downstream	downstream
2:46415110	None	2:46436033	None	0.827756	downstream	downstream
2:46416543	None	2:46416982	None	1	downstream	downstream
2:46416543	None	2:46418341	None	1	downstream	downstream
2:46416543	None	2:46425006	None	1	downstream	downstream
2:46416543	None	2:46419953	None	0.903543	downstream	downstream
2:46416543	None	2:46419025	None	0.883838	downstream	downstream
2:46416543	None	2:46436033	None	0.827756	downstream	downstream
2:46416982	None	2:46418341	None	1	downstream	downstream
2:46416982	None	2:46425006	None	1	downstream	downstream
2:46416982	None	2:46419953	None	0.903543	downstream	downstream
2:46416982	None	2:46419025	None	0.883838	downstream	downstream
2:46416982	None	2:46436033	None	0.827756	downstream	downstream
2:46418341	None	2:46425006	None	1	downstream	downstream
2:46418341	None	2:46419953	None	0.903543	downstream	downstream
2:46418341	None	2:46419025	None	0.883838	downstream	downstream
2:46418341	None	2:46436033	None	0.827756	downstream	downstream
2:46419025	None	2:46436033	None	0.916364	downstream	downstream
2:46419025	None	2:46425006	None	0.883838	downstream	downstream
2:46419953	None	2:46425006	None	0.903543	downstream	downstream
2:46425006	None	2:46436033	None	0.827756	downstream	downstream
